# Supplementary material for: Identification and Validation of Quantitative Trait Loci for Wheat Dwarf Virus Resistance in Wheat (Triticum spp.)
Source: Front Plant Sci. 2022 Apr 14;13:828639. doi: 10.3389/fpls.2022.828639 (PMC9047360; doi:10.3389/fpls.2022.828639)
Supplement: Supplementary file 1 [file Data_Sheet_1.xlsx]

## Sheet: Table_S1
	Table S1: Plant material used in the WDV resistance screening with accession name, ID, botanical description and country of origin. Accessions included into the GWAS panel are marked with a cross.
	Triticum sp.: Triticum accession with unknown or not further described subspecies name.
	#	Test number	Cultivar / Accession name	Gene bank ID / source	Taxon	Origin	GWAS
	1	2014WDV_1	Hybnos	Saaten-Union	T. aestivum ssp. aestivum	Germany	x
	2	2014WDV_2	Mv Dalma	Bencovics et al. (2010)	T. aestivum ssp. aestivum	Hungary	x
	3	2014WDV_3	Mv Emese	Bencovics et al. (2010)	T. aestivum ssp. aestivum	Hungary	x
	4	2014WDV_4	Mv Regiment	Bencovics et al. (2010)	T. aestivum ssp. aestivum	Hungary	x
	5	2014WDV_5	Mv Vekni	Bencovics et al. (2010)	T. aestivum ssp. aestivum	Hungary	x
	6	2014WDV_6	Fisht	Crop Research Institute, Praque, CZ	T. aestivum ssp. aestivum	Russia	x
	7	2014WDV_7	COMANCHE DOUBLECROSS	Cltr 12511	T. aestivum ssp. aestivum	USA	x
	8	2014WDV_8	NB 62378	Cltr 13885	T. aestivum ssp. aestivum	USA	x
	9	2014WDV_9	57-418	Cltr 15010	T. aestivum ssp. aestivum	Nepal	x
	10	2014WDV_10	Cl15069	Cltr 15069	T. aestivum ssp. aestivum	Sweden
	11	2014WDV_11	CHINOFUZ	Cltr 15350	T. aestivum ssp. aestivum	USA	x
	12	2014WDV_12	BACA	Citr 15891	T. aestivum ssp. aestivum	USA	x
	13	2014WDV_13	CAR 170	Cltr 16097	T. aestivum ssp. aestivum	Chile	x
	14	2014WDV_14	CAR 204	Cltr 16131	T. aestivum ssp. aestivum	Chile	x
	15	2014WDV_15	CAR 221	Cltr 16148	T. aestivum ssp. aestivum	Chile	x
	16	2014WDV_16	CAR 227	Cltr 16154	T. aestivum ssp. aestivum	Chile	x
	17	2014WDV_17	CAR 239	Citr 16166	T. aestivum ssp. aestivum	Chile
	18	2014WDV_18	CAR 240	Citr 16167	T. aestivum ssp. aestivum	Chile	x
	19	2014WDV_20	CAR 320	Citr 16247	T. aestivum ssp. aestivum	Chile	x
	20	2014WDV_21	CAR 333	Cltr 16260	T. aestivum ssp. aestivum	Chile	x
	21	2014WDV_22	CAR 334	Cltr 16261	T. aestivum ssp. aestivum	Chile	x
	22	2014WDV_23	CAR 346	Cltr 16273	T. aestivum ssp. aestivum	Chile	x
	23	2014WDV_24	CAR 351	Cltr 16278	T. aestivum ssp. aestivum	Chile	x
	24	2014WDV_25	CAR 361	Cltr 16288	T. aestivum ssp. aestivum	Chile
	25	2014WDV_26	CAR 376	Cltr 16303	T. aestivum ssp. aestivum	Chile
	26	2014WDV_27	CAR 391	Cltr 16318	T. aestivum ssp. aestivum	Chile
	27	2014WDV_28	CAR 759	Cltr 16686	T. aestivum ssp. aestivum	Chile
	28	2014WDV_29	B35	PI 82843	T. aestivum ssp. aestivum	China	x
	29	2014WDV_30	347	PI 220348	T. aestivum ssp. aestivum	Afghanistan	x
	30	2014WDV_31	CAPPELLE DESPREZ	PI 229563	T. aestivum ssp. aestivum	France	x
	31	2014WDV_32	5496	PI 243756	T. aestivum ssp. aestivum	Iran	x
	32	2014WDV_33	3294	PI 245495	T. aestivum ssp. aestivum	Afghanistan	x
	33	2014WDV_34	3337	PI 245511	T. aestivum ssp. aestivum	Afghanistan	x
	34	2014WDV_35	TSITSIN HYBRID 599	PI 251909	T. aestivum ssp. aestivum	Russia	x
	35	2014WDV_36	Banatka	PI 278636	T. aestivum ssp. aestivum	Former Yugoslavia	x
	36	2014WDV_37	CAPPELLE DESPREZ	PI 298401	T. aestivum ssp. aestivum	France
	37	2014WDV_38	MILDRESS	PI 337604	T. aestivum ssp. aestivum	Netherlands
	38	2014WDV_39	HEINES110	PI 340706	T. aestivum ssp. aestivum	Germany	x
	39	2014WDV_40	HX625	PI 340710	T. aestivum ssp. aestivum	Netherlands	x
	40	2014WDV_41	69Z2.99/80D	PI 350970	T. aestivum ssp. aestivum	Swizerland	x
	41	2014WDV_42	A 647	PI 352103	T. aestivum ssp. aestivum	Swizerland	x
	42	2014WDV_43	IV/26-A	PI 362521	T. aestivum ssp. aestivum	Serbia	x
	43	2014WDV_44	VI/1-B	PI 362540	T. aestivum ssp. aestivum	Serbia	x
	44	2014WDV_45	ODESSKAJA 51	PI 372428	T. aestivum ssp. aestivum	Ukraine	x
	45	2014WDV_47	1526	PI 378255	T. aestivum ssp. aestivum	Serbia	x
	46	2014WDV_48	KRANICH	PI 383395	T. aestivum ssp. aestivum	Germany	x
	47	2014WDV_49	MAMUT	PI 383398	T. aestivum ssp. aestivum	Poland	x
	48	2014WDV_50	SHTORM	PI 393983	T. aestivum ssp. aestivum	Ukraine
	49	2014WDV_51	BOUQUET	PI 404009	T. aestivum ssp. aestivum	France	x
	50	2014WDV_52	VAL	PI 410872	T. aestivum ssp. aestivum	Belgium	x
	51	2014WDV_53	ZG 2640/74	PI 415185	T. aestivum ssp. aestivum	Croatia	x
	52	2014WDV_54	ZG 5435/73	PI 415197	T. aestivum ssp. aestivum	Croatia
	53	2014WDV_55	KRUPNOKOLOSAJA	PI 418198	T. aestivum ssp. aestivum	Ukraine	x
	54	2014WDV_56	AQUILA	PI 422221	T. aestivum ssp. aestivum	Great Britain	x
	55	2014WDV_57	ARMADA	PI 422222	T. aestivum ssp. aestivum	Great Britain	x
	56	2014WDV_58	79TK070-1062	PI 470436	T. aestivum ssp. aestivum	Turkey	x
	57	2014WDV_59	79TK084-436C	PI 470475	T. aestivum ssp. aestivum	Turkey	x
	58	2014WDV_60	79TK109-588	PI 470564	T. aestivum ssp. aestivum	Turkey	x
	59	2014WDV_61	GKT5	PI 519116	T. aestivum ssp. aestivum	Hungary	x
	60	2014WDV_62	Fern April	CItr 2478 TR11ID	T. aestivum ssp. aestivum	Germany	x
	61	2014WDV_63	Hamira AC 4	CItr 3196 TR04ID	T. turgidum ssp. durum	Tunesia
	62	2014WDV_64	P-9897-8T-2B-1T-1B	CItr 14312 TR02ID	T. aestivum ssp. aestivum	Mexico	x
	63	2014WDV_65	CH-4676-3P-2P-2P-2P-3P-1	CItr 14357 TR03ID	T. aestivum ssp. aestivum	Chile
	64	2014WDV_66	CI 17281	CItr 17281 TR09CA	T. aestivum ssp. aestivum	Chile	x
	65	2014WDV_67	273	PI 41018 TR12ID	T. aestivum ssp. aestivum	Russia	x
	66	2014WDV_68	Kopergaon Baxi	PI 41351 TR11ID	T. turgidum ssp. durum	India
	67	2014WDV_69	Mac's White	PI 67867 TR12ID	T. aestivum ssp. aestivum	Australia	x
	68	2014WDV_70	21-011	PI 211643 TR11CA	T. aestivum ssp. aestivum	Turkey	x
	69	2014WDV_71	Tunis 23	PI 278560 TR04ID	T. aestivum ssp. aestivum	Tunesia	x
	70	2014WDV_72	Ancona	PI 294565 TR06ID	T. aestivum ssp. aestivum	Italy	x
	71	2014WDV_73	Artemowska	PI 294975 TR04ID	T. aestivum ssp. aestivum	Bulgaria	x
	72	2014WDV_74	Rokycanska Sametka	PI 306522 TR05CA	T. aestivum ssp. aestivum	Romania	x
	73	2014WDV_75	Peko	PI 315839 TR09CA	T. aestivum ssp. aestivum	Germany	x
	74	2014WDV_76	Toluca 50	PI 320110 TR04ID	T. aestivum ssp. aestivum	Mexico	x
	75	2014WDV_77	Maris Ensign	PI 339818 TR98ID	T. aestivum ssp. aestivum	Great Britain	x
	76	2014WDV_78	Ziraat Fak. Kutuk No. 19	PI 341521 TR01ID	T. turgidum ssp. durum	Turkey
	77	2014WDV_79	Ziraat Fak. Kutuk No. 45	PI 341559 TR05ID	T. turgidum ssp. durum	Turkey
	78	2014WDV_80	F 4-9	PI 342648 TR05CA	T. turgidum ssp. durum	Lebanon
	79	2014WDV_81	Buenos Aires 110	PI 344457 TR09CA	T. aestivum ssp. aestivum	Argentina	x
	80	2014WDV_82	FAO 26.434	PI 347088 TR05CA	T. aestivum ssp. aestivum	Afghanistan	x
	81	2014WDV_83	193F	PI 349480 TR98ID	T. aestivum ssp. aestivum	Swizerland	x
	82	2014WDV_84	29F	PI 349504 TR98ID	T. aestivum ssp. aestivum	Swizerland	x
	83	2014WDV_85	69Z108.139	PI 350844 TR04ID	T. aestivum ssp. aestivum	Austria	x
	84	2014WDV_86	69Z108.146	PI 350851 TR04ID	T. aestivum ssp. aestivum	Austria	x
	85	2014WDV_87	Janetzkis 500	PI 351184 TR98ID	T. aestivum ssp. aestivum	Germany	x
	86	2014WDV_88	B 262	PI 351907 TR04ID	T. aestivum ssp. aestivum	Swizerland	x
	87	2014WDV_89	B 576	PI 352040 TR98ID	T. aestivum ssp. aestivum	Swizerland	x
	88	2014WDV_97	B 59	PI 352107 TR04ID	T. aestivum ssp. aestivum	Swizerland
	89	2014WDV_98	T-2501	PI 352116 TR99ID	T. aestivum ssp. aestivum	Swizerland	x
	90	2014WDV_99	Froment Tibet	PI 352217 TR05ID	T. aestivum ssp. aestivum	China	x
	91	2014WDV_100	Caesium 94	PI 355727 TR98ID	T. aestivum ssp. aestivum	Russia	x
	92	2014WDV_101	I BO 1828	PI 361850 TR04ID	T. aestivum ssp. aestivum	Italy	x
	93	2014WDV_102	Cardinal	PI 365440 TR04ID	T. aestivum ssp. aestivum	Germany	x
	94	2014WDV_103	Janus	PI 365548 TR04ID	T. aestivum ssp. aestivum	Germany	x
	95	2014WDV_104	1055	PI 366862 TR03ID	T. aestivum ssp. aestivum	Afghanistan	x
	96	2014WDV_105	Hayato Komugi	PI 383990 TR05ID	T. aestivum ssp. aestivum	Japan	x
	97	2014WDV_106	25-7	PI 384186 TR04ID	T. aestivum ssp. aestivum	Ethiopia	x
	98	2014WDV_107	26-1	PI 384188 TR04ID	T. aestivum ssp. aestivum	Ethiopia	x
	99	2014WDV_108	30A-4	PI 384229 TR11ID	T. aestivum ssp. aestivum	Ethiopia
	100	2014WDV_109	40-3	PI 384259 TR04ID	T. aestivum ssp. aestivum	Ethiopia	x
	101	2014WDV_110	FAO 33.245	PI 388109 TR98ID	T. aestivum ssp. aestivum	Pakistan
	102	2014WDV_111	FAO 33.245	PI 388109 TR98ID	T. aestivum ssp. aestivum	Pakistan
	103	2014WDV_112	FAO 33.316	PI 388180 TR98ID	T. aestivum ssp. aestivum	Pakistan	x
	104	2014WDV_113	FAO 33.325	PI 388189 TR98ID	T. aestivum ssp. aestivum	Pakistan	x
	105	2014WDV_114	Ts'ao Yuan 2	PI 390920 TR98ID	T. aestivum ssp. aestivum	China	x
	106	2014WDV_115	Precoce du Japon a Epi R	PI 409010 TR04ID dark hulls	T. aestivum ssp. aestivum	Japan	x
	107	2014WDV_116	Precoce du Japon a Epi R	PI 409010 TR04ID light hulls	T. aestivum ssp. aestivum	Japan	x
	108	2014WDV_117	Prinqual	PI 428528 TR04ID	T. aestivum ssp. aestivum	France	x
	109	2014WDV_118	NW48A	PI 429659 TR98ID	T. aestivum ssp. aestivum	Nepal	x
	110	2014WDV_119	NW69A	PI 429679 TR05ID	T. aestivum ssp. aestivum	Nepal	x
	111	2014WDV_120	Wan Nian No. 2	PI 435116 TR04ID	T. aestivum ssp. aestivum	China	x
	112	2014WDV_121	Wen Ge No. 1	PI 435117 TR04ID	T. aestivum ssp. aestivum	China
	113	2014WDV_122	312	PI 436393 TR04ID	T. aestivum ssp. aestivum	Chile	x
	114	2014WDV_123		TRI 1434	Triticum turgidum L. convar. turgidum var. salomonis Körn.	Greece
	115	2014WDV_124		TRI 1459	Triticum turgidum L. convar. compositum (L.f.) A.Filat. var. pseudocervinum Körn.	Albania
	116	2014WDV_125		TRI 1486	Triticum boeoticum Boiss.	Europe
	117	2014WDV_126		TRI 1627	Triticum turgidum L. convar. turgidum var. gentile (Alef.) Körn.	Greece
	118	2014WDV_127		TRI 1663	Triticum turgidum L. convar. turgidum var. salomonis Körn.	Greece
	119	2014WDV_128		TRI 1696	Triticum turgidum L. convar. turgidum var. salomonis Körn.	Greece
	120	2014WDV_129		TRI 1716	Triticum turgidum L. convar. turgidum var. melanatherum Körn.	Greece
	121	2014WDV_130		TRI 1768	Triticum turgidum L. convar. turgidum var. melanatherum Körn.	Greece
	122	2014WDV_131		TRI 1774	Triticum boeoticum Boiss. ssp. boeoticum var. nigrichlorococcum (Tumanian) A.Filat. & Dorof.	unknown
	123	2014WDV_132		TRI 1795	Triticum turgidum L. convar. turgidum var. salomonis Körn.	Greece
	124	2014WDV_133		TRI 1867	Triticum macha Dekapr. & Menabde convar. macha var. subletshchumicum Dekapr. & Menabde	unknown	x
	125	2014WDV_134		TRI 1868	Triticum macha Dekapr. & Menabde convar. macha var. subletshchumicum Dekapr. & Menabde	Georgia	x
	126	2014WDV_135		TRI 1918	Triticum turgidum L. convar. turgidum var. megalopolitanum Körn.	Greece
	127	2014WDV_137		TRI 2318	Triticum turgidum L. convar. turgidum var. gentile (Alef.) Körn.	Greece
	128	2014WDV_138		TRI 3350	Triticum turgidum L. convar. turgidum var. speciosissimum Körn.	Greece
	129	2014WDV_139		TRI 3355	Triticum turgidum L. convar. turgidum var. martensii Körn.	Italy
	130	2014WDV_140		TRI 3725	Triticum boeoticum Boiss. ssp. boeoticum var. nigrichlorococcum (Tumanian) A.Filat. & Dorof.	Europe
	131	2014WDV_141		TRI 4270	Triticum turgidum L. convar. compositum A.Filat. var. plinianum Körn.	Italy
	132	2014WDV_142		TRI 4467	Triticum dicoccoides (Körn. ex Asch. & Graebn.) Schweinf. x T. dicoccum Schrank	Europe
	133	2014WDV_143		TRI 4510	Triticum macha Dekapr. & Menabde convar. macha var. subletshchumicum Dekapr. & Menabde	Georgia	x
	134	2014WDV_144		TRI 4522	Triticum turgidum L. convar. turgidum var. turgidum	China
	135	2014WDV_145		TRI 4567	Triticum macha Dekapr. & Menabde convar. macha var. subletshchumicum Dekapr. & Menabde	unknown
	136	2014WDV_146		TRI 4602	Triticum turgidum L. convar. turgidum var. melanatherum Körn.	Italy
	137	2014WDV_147		TRI 4630	Triticum vavilovii (Tumanian) Jakubz. var. vavilovii	China	x
	138	2014WDV_148		TRI 7021	Triticum turgidum L. convar. turgidum var. rubroatrum Körn.; Rauhweizen aus Shoitsch	Poland
	139	2014WDV_149		TRI 9416	Triticum vavilovii (Tumanian) Jakubz. var. vavilovii	Former Soviet Union	x
	140	2014WDV_150		TRI 9632	Triticum vavilovii (Tumanian) Jakubz. var. vavilovii	Former Soviet Union	x
	141	2014WDV_151		TRI 9648	Triticum macha Dekapr. & Menabde convar. macha var. subletshchumicum Dekapr. & Menabde	Former Soviet Union	x
	142	2014WDV_152		TRI 10059	Triticum boeoticum Boiss. ssp. boeoticum var. pantchitchii (Flaksb.) A.Filat. & Dorof.	Bulgaria
	143	2014WDV_154		TRI 10060	Triticum boeoticum Boiss. ssp. thaoudar (Reut. ex Hausskn.) Grossh. var. albinigrescens (Flaksb.) A.Filat. & Dorof.	Bulgaria
	144	2014WDV_155		TRI 10061	Triticum boeoticum Boiss. var. subaznaburticum K.Hammer & A.Filat.	Former Soviet Union
	145	2014WDV_156		TRI 11163	Triticum boeoticum Boiss. var. sublarionovii K.Hammer & A.Filat.	unknown
	146	2014WDV_157		TRI 11347	Triticum boeoticum Boiss. ssp. boeoticum var. ainazuri Garass. + var. viridiboeoticum (Jakubz.) Filat.	unknown
	147	2014WDV_158		TRI 11361	Triticum araraticum Jakubz. ssp. araraticum var. nachitschevanicum (Jakubz.) Jakubz.	Aserbaidshan
	148	2014WDV_159		TRI 11494	Triticum urartu Tumanian ex Gandilyan var. nigrum Tumanian	Turkey
	149	2014WDV_160		TRI 11497	Triticum urartu Tumanian ex Gandilyan var. spontaneoalbum Tumanian	Lebanon
	150	2014WDV_161		TRI 11561	Triticum boeoticum Boiss. ssp. boeoticum var. pubescentinigrum (Flaksb.) A.Filat. & Dorof.	Former Soviet Union
	151	2014WDV_162		TRI 11596	Triticum sphaerococcum Percival	Pakistan	x
	152	2014WDV_163		TRI 13003	Triticum dicoccoides (Körn. ex Asch. & Graebn.) Schweinf. convar. dicoccoides var. kotschyi Jakubz.	unknown
	153	2014WDV_164		TRI 13541	Triticum turgidum L. convar. turgidum var. gentile (Alef.) Körn.	Italy
	154	2014WDV_165		TRI 13595	Triticum macha Dekapr. & Menabde convar. macha var. subletshchumicum Dekapr. & Menabde	Georgia	x
	155	2014WDV_166		TRI 13596	Triticum macha Dekapr. & Menabde convar. macha var. ericzjanae Menabde	Georgia	x
	156	2014WDV_167		TRI 13601	Triticum macha Dekapr. & Menabde convar. densiusculum Dekapr. & Menabde var. palaeoimereticum Dekapr. & Menabde	Georgia	x
	157	2014WDV_168		TRI 13602	Triticum macha Dekapr. & Menabde convar. densiusculum Dekapr. & Menabde var. rubiginosum Menabde	Georgia	x
	158	2014WDV_169		TRI 13603	Triticum macha Dekapr. & Menabde convar. macha var. scharaschidzei Menabde	Georgia	x
	159	2014WDV_170		TRI 13604	Triticum timopheevii (Zhuk.) Zhuk. var. viticulosum Zhuk.	Georgia
	160	2014WDV_171		TRI 14166	Triticum turgidum L. convar. turgidum var. striatum Kobelev	Italy
	161	2014WDV_172		TRI 14264	Triticum dicoccoides (Körn. ex Asch. & Graebn.) Schweinf. convar. dicoccoides var. kotschyi Jakubz.	unknown
	162	2014WDV_173		TRI 14266	Triticum hybridicum	unknown
	163	2014WDV_174		TRI 15117	Triticum boeoticum Boiss. ssp. boeoticum var. boeoticum	Greece
	164	2014WDV_175		TRI 15119	Triticum boeoticum Boiss. ssp. boeoticum var. boeoticum	Greece
	165	2014WDV_176		TRI 15121	Triticum boeoticum Boiss. ssp. boeoticum var. zuccarinii (Flaksb.) A.Filat. & Dorof.	Greece
	166	2014WDV_177		TRI 15122	Triticum boeoticum Boiss. ssp. boeoticum var. boeoticum	Greece
	167	2014WDV_178	832-VII/31	TRI 15902	Triticum turgidum L. convar. turgidum var. speciosissimum Körn.	Former Yugoslavia
	168	2014WDV_179		TRI 16593	Triticum boeoticum Boiss. ssp. boeoticum var. aznaburticum (Jakubz.) A.Filat. & Dorof.	unknown
	169	2014WDV_187		TRI 16771	Triticum turgidum L.; grano faraone	Italy
	170	2014WDV_188	Asturie L 2	TRI 16884	Triticum dicoccum Schrank ssp. dicoccum convar. dicoccum var. dicoccum	Spain
	171	2014WDV_189		TRI 17215	Triticum boeoticum Boiss.	Turkey
	172	2014WDV_190		TRI 17217	Triticum boeoticum Boiss.	Former Soviet Union
	173	2014WDV_191		TRI 17260	Triticum macha Dekapr. & Menabde	Georgia	x
	174	2014WDV_192		TRI 17408	Triticum boeoticum Boiss. (winter annual)	Greece
	175	2014WDV_193		TRI 17739	Triticum dicoccum Schrank ssp. dicoccum convar. dicoccum var. tricoccum (Schübl.) Körn.	Italy
	176	2014WDV_194		TRI 17835	Triticum monococcum L. var. hohensteinii Flaksb.	Former Soviet Union
	177	2014WDV_195		TRI 17921	Triticum urartu Tumanian ex Gandilyan var. spontaneoalbum Tumanian	Turkey
	178	2014WDV_196	G 2767	TRI 18396	Triticum boeoticum Boiss. ssp. thaoudar (Reut. ex Hausskn.) Grossh. var. viridinigrum Flaksb.	Iraq
	179	2014WDV_197	84 TK 349-002	TRI 19028	Triticum boeoticum Boiss.	Turkey
	180	2014WDV_198	ROGOSYE	TRI 19117	Triticum turgidum L. convar. turgidum var. speciosum (Alef.) Körn.	unknown
	181	2014WDV_199		TRI 19370	Triticum sp.; BALKAN T S 1926	Balkans
	182	2014WDV_200		TRI 19372	Triticum monococcum L. var. hornemannii (Clemente) Körn.; BALKAN	Balkans
	183	2014WDV_201		TRI 19373	Triticum sp.; KLEINASIEN	unknown
	184	2014WDV_202		TRI 19374	Triticum sp.; BALKAN BONN 2 1926	Balkans
	185	2014WDV_203		TRI 19375	Triticum sp.; WILDEINKORN AUS BELGIEN	Belgium
	186	2014WDV_204		TRI 19377	Triticum sp.; WILDEINKORN AUS LEIPZIG	Germany
	187	2014WDV_205	CHRISTIANSEN 11	TRI 19378	Triticum sp.; WILDEINKORN	unknown
	188	2014WDV_206		TRI 19379	Triticum sp.; BALKAN WEIHENSTEPHAN	Balkans
	189	2014WDV_207		TRI 19380	Triticum sp.; WILDEINKORN AUS WEIHENSTEPHAN	Germany
	190	2014WDV_208		TRI 19381	Triticum boeoticum Boiss. ssp. boeoticum var. mayssurianii (Zhuk.) A.Filat. & Dorof.; BALKAN BONN 1 1926	Balkans
	191	2014WDV_209		TRI 19382	Triticum monococcum L. var. pseudohornemannii Dekapr. & Menabde; WILDEINKORN AUS BALKAN	Balkans
	192	2014WDV_210		TRI 19383	Triticum sp.; WILDEINKORN	unknown
	193	2014WDV_211		TRI 19384	Triticum sp.; BALKAN WEIHENSTEPHAN	Balkans
	194	2014WDV_212		TRI 19385	Triticum monococcum L.; Wildeinkorn	unknown
	195	2014WDV_213	ANGORA	TRI 19386	Triticum sp.	unknown
	196	2014WDV_214		TRI 19401	Triticum sp.; HOHENHEIM	unknown
	197	2014WDV_215		TRI 19402	Triticum sp.; MACHA, WESTGRUSINIEN	Former Soviet Union
	198	2014WDV_217		TRI 19436	Triticum monococcum L. var. atriaristatum Flaksb.; BULGARISCHES EINKORN	Bulgaria
	199	2014WDV_218		TRI 27970	Triticum dicoccum Schrank ssp. dicoccum convar. dicoccum var. tricoccum (Schübl.) Körn.; AEGYPTISCHER EMMER	Egypt
	200	2014WDV_219		TRI 28044	Triticum sp.; PROF. RAUM	unknown
	201	2014WDV_220		TRI 28094	Triticum sp.	unknown
	202	2014WDV_221		TRI 28382	Triticum sp.; AUSTRALISCHER	unknown
	203	2014WDV_222		TRI 28386	Triticum sp.; ENGLAND RIVET WHEAT	unknown
	204	2014WDV_223	BUCA NERA	TRI 28391	Triticum sp.	unknown
	205	2014WDV_224		TRI 28392	Triticum sp.; TIBET. RAUHWEIZEN	China
	206	2014WDV_225	MATTY	TRI 28406	Triticum sp.	unknown
	207	2014WDV_226	ALBERSHOFER	TRI 28411	Triticum sp.	unknown
	208	2014WDV_227	CENAD	TRI 28423	Triticum sp.	unknown
	209	2014WDV_228	ARMENICI I	TRI 28430	Triticum sp.	unknown
	210	2014WDV_229	FUCENCA SIMIDURO	TRI 28433	Triticum sp.	unknown
	211	2014WDV_230	RIVET	TRI 28439	Triticum turgidum L. convar. turgidum var. falsejodurum Flaksb.	unknown
	212	2014WDV_231	CENAD	TRI 28445	Triticum sp.	Romania
	213	2014WDV_232	MOJKA III	TRI 28449	Triticum sp.	unknown
	214	2014WDV_233	MACHA W28184	TRI 28529	Triticum sp.; WESTGRUSINIEN	Former Soviet Union
	215	2014WDV_234	MACHA V	TRI 28530	Triticum sp.	Former Soviet Union
	216	2014WDV_235	MACHA IV	TRI 28533	Triticum sp.	unknown
	217	2014WDV_236	MACHA, 28202	TRI 28540	Triticum sp.; WESTGRUSINIEN	Former Soviet Union
	218	2014WDV_237	MACHA III	TRI 28541	Triticum macha Dekapr. & Menabde convar. macha var. Macha	unknown	x
	219	2014WDV_238	MACHA VI	TRI 28542	Triticum spelta L. ssp. kuckuckianum Gökgöl convar. kuckuckianum A.Filat. & Dorof. var. asiduhamelianum Dorof.	Former Soviet Union	x
	220	2014WDV_239	MACHA II	TRI 28544	Triticum sp.	Former Soviet Union
	221	2014WDV_240		TRI 28551	Triticum sp.; Einkorn	unknown
	222	2014WDV_241		TRI 28553	Triticum sp.; Wildeinkorn	unknown
	223	2014WDV_242		TRI 28555	Triticum sp.; Wildeinkorn	unknown
	224	2014WDV_243	AEGILOPS THAOUDAR	TRI 28558	Triticum sp.	unknown
	225	2014WDV_244	KONIA	TRI 28560	Triticum sp.	unknown
	226	2014WDV_245		TRI 28562	Triticum sp.; COLLECTION WEIHENSTEPHAN	unknown
	227	2014WDV_246		TRI 28563	Triticum sp.; Einkorn	unknown
	228	2014WDV_247	CHRISTIANSEN 10	TRI 28564	Triticum sp.	unknown
	229	2014WDV_248		TRI 28577	Triticum sp.; AUSLESE V. E. BAUR	Germany
	230	2014WDV_249		TRI 28646	Triticum timopheevii (Zhuk.) Zhuk. var. viticulosum Zhuk.; TIMOPHEENI	Former Soviet Union
	231	2014WDV_250	Rebell	RAGT Saaten	Triticum aestivum	France	x
	232	2014 FI WDV_7	NIAB SHW 008	Syn 1	T. durum/Ae. tauschii synthetics	NIAB, Cambridge
	233	2014 FI WDV_8	NIAB SHW 011	Syn 2	T. durum/Ae. tauschii synthetics	NIAB, Cambridge
	234	2014 FI WDV_9	NIAB SHW 018	Syn 3	T. durum/Ae. tauschii synthetics	NIAB, Cambridge
	235	2014 FI WDV_10	NIAB SHW 027	Syn 4	T. durum/Ae. tauschii synthetics	NIAB, Cambridge
	236	2014 FI WDV_11	NIAB SHW 029	Syn 5	T. durum/Ae. tauschii synthetics	NIAB, Cambridge
	237	2014 FI WDV_12	NIAB SHW 030	Syn 6	T. durum/Ae. tauschii synthetics	NIAB, Cambridge
	238	2014 FI WDV_13	NIAB SHW 031	Syn 7	T. durum/Ae. tauschii synthetics	NIAB, Cambridge
	239	2014 FI WDV_14	NIAB SHW 033	Syn 8	T. durum/Ae. tauschii synthetics	NIAB, Cambridge
	240	2014 FI WDV_15	NIAB SHW 035	Syn 9	T. durum/Ae. tauschii synthetics	NIAB, Cambridge
	241	2014 FI WDV_16	NIAB SHW 036	Syn 10	T. durum/Ae. tauschii synthetics	NIAB, Cambridge
	242	2014 FI WDV_17	NIAB SHW 041	Syn 11	T. durum/Ae. tauschii synthetics	NIAB, Cambridge
	243	2014 FI WDV_18	NIAB SHW 043	Syn 12	T. durum/Ae. tauschii synthetics	NIAB, Cambridge
	244	2014 FI WDV_19	NIAB SHW 054	Syn 13	T. durum/Ae. tauschii synthetics	NIAB, Cambridge
	245	2014 FI WDV_20	NIAB SHW 069	Syn 14	T. durum/Ae. tauschii synthetics	NIAB, Cambridge
	246	2014 FI WDV_21	NIAB SHW 071	Syn 15	T. durum/Ae. tauschii synthetics	NIAB, Cambridge
	247	2014 FI WDV_22	NIAB SHW 073	Syn 16	T. durum/Ae. tauschii synthetics	NIAB, Cambridge
	248	2014 FI WDV_23	NIAB SHW 075	Syn 17	T. durum/Ae. tauschii synthetics	NIAB, Cambridge
	249	2014 FI WDV_24	NIAB SHW 076	Syn 18	T. durum/Ae. tauschii synthetics	NIAB, Cambridge
	250	2014 FI WDV_25	NIAB SHW 077	Syn 19	T. durum/Ae. tauschii synthetics	NIAB, Cambridge
	251	2014 FI WDV_26	NIAB SHW 078	Syn 20	T. durum/Ae. tauschii synthetics	NIAB, Cambridge
	252	2014 FI WDV_27	NIAB SHW 080	Syn 21	T. durum/Ae. tauschii synthetics	NIAB, Cambridge
	253	2014 FI WDV_28	NIAB SHW 082	Syn 22	T. durum/Ae. tauschii synthetics	NIAB, Cambridge
	254	2014 FI WDV_29	NIAB SHW 083	Syn 23	T. durum/Ae. tauschii synthetics	NIAB, Cambridge
	255	2014 FI WDV_30	NIAB SHW 084	Syn 24	T. durum/Ae. tauschii synthetics	NIAB, Cambridge
	256	2014 FI WDV_31	NIAB SHW 085	Syn 25	T. durum/Ae. tauschii synthetics	NIAB, Cambridge
	257	2014 FI WDV_32	NIAB SHW 086	Syn 26	T. durum/Ae. tauschii synthetics	NIAB, Cambridge
	258	2014 FI WDV_33	NIAB SHW 087	Syn 27	T. durum/Ae. tauschii synthetics	NIAB, Cambridge
	259	2014 FI WDV_34	NIAB SHW 089	Syn 28	T. durum/Ae. tauschii synthetics	NIAB, Cambridge
	260	2014 FI WDV_35	NIAB SHW 090	Syn 29	T. durum/Ae. tauschii synthetics	NIAB, Cambridge
	261	2015WDV_7	Little Tich	TRI 51	Triticum aestivum L. var. lutescens (Alef.) Mansf.	Great Britain	x
	262	2015WDV_8	Punapi	TRI 128	Triticum aestivum L. var. pyrothrix (Alef.) Mansf.	Finland	x
	263	2015WDV_9	Varma	TRI 132	Triticum aestivum L. var. villosum (Alef.) Mansf.	Finland	x
	264	2015WDV_10	Preis von Oxford	TRI 1011	Triticum aestivum L. var. aureum (Link) Mansf.	Great Britain	x
	265	2015WDV_11	Roi Albert	TRI 1070	Triticum aestivum L. var. lutescens (Alef.) Mansf.	Belgium	x
	266	2015WDV_12	Spaldings Prolific	TRI 1134	Triticum aestivum L. var. milturum (Alef.) Mansf.	Denmark	x
	267	2015WDV_13	Arpadhalom 19	TRI 1196	Triticum aestivum L. var. aestivum	Hungary	x
	268	2015WDV_14	Tschermaks Brauner Marschfelder	TRI 1239	Triticum aestivum L. var. ferrugineum (Alef.) Mansf.	Austria	x
	269	2015WDV_15	Wohltmanns Schwarzer Bartco	TRI 1257	Triticum turgidum L. convar. turgidum var. falsejodurum Flaksb.	Germany
	270	2015WDV_16	Vrbovec Winterweizen	TRI 1332	Triticum aestivum L. var. aestivum	Former Yugoslavia	x
	271	2015WDV_17	John Winter Five	TRI 4233	Triticum aestivum L. var. villosum (Alef.) Mansf.	USA	x
	272	2015WDV_18	Clarks Black Hull	TRI 4721	Triticum aestivum L. var. nigromelanopogon (Gökgöl) Mansf.	Denmark	x
	273	2015WDV_20	Florio	TRI 4773	Triticum aestivum L. var. subhostianum (Vavilov) Mansf.	Italy
	274	2015WDV_21	Vysokolitovskaja Mestnaja	TRI 5178	Triticum aestivum L. var. aureum (Link) Mansf.	Lithuania	x
	275	2015WDV_22	Ardito x O Bendit	TRI 5241	Triticum aestivum L. var. lutescens (Alef.) Mansf.	Portugal	x
	276	2015WDV_23	Galgalos Mestnaja	TRI 6753	Triticum aestivum L. var. delfii (Körn.) Mansf.	Portugal	x
	277	2015WDV_24	Vilmorin Ble a Six Rangs	TRI 7056	Triticum turgidum L. convar. turgidum var. gentile (Alef.) Körn.	France
	278	2015WDV_25	Sevindz	TRI 8008	Triticum durum Desf. ssp. durum convar. durum subconvar. durum var. hordeiforme (Host) Körn.	Former Soviet Union
	279	2015WDV_26	Bruno	TRI 8029	Triticum aestivum L. var. milturum (Alef.) Mansf.	Austria	x
	280	2015WDV_27	Norroenna	TRI 8477	Triticum aestivum L. var. lutescens (Alef.) Mansf.	Norway	x
	281	2015WDV_28	Chris	TRI 9556	Triticum aestivum L. var. lutescens (Alef.) Mansf.	Canada	x
	282	2015WDV_29	Studina 159	TRI 9823	Triticum aestivum L. var. alborubrum (Körn.) Mansf.	Romania	x
	283	2015WDV_30	Rosu de Bohotin	TRI 10102	Triticum aestivum L. var. ferrugineum (Alef.) Mansf.	Romania	x
	284	2015WDV_31	Frühgold	TRI 10120	Triticum aestivum L. var. lutescens (Alef.) Mansf.	Germany	x
	285	2015WDV_32	15	TRI 10254	Triticum sp.	China
	286	2015WDV_33	I 18	TRI 10255	Triticum aestivum L. var. graecum (Körn.) Mansf.	China	x
	287	2015WDV_34	Sadovska Ranozrejka 3	TRI 10280	Triticum aestivum L. var. ferrugineum (Alef.) Mansf.	Bulgaria	x
	288	2015WDV_35	Maris Teal	TRI 10291	Triticum aestivum L. var. lutescens (Alef.) Mansf.	Great Britain	x
	289	2015WDV_36	Lovrin 21	TRI 10391	Triticum aestivum L. var. lutescens (Alef.) Mansf.	Romania	x
	290	2015WDV_37	Protektor	TRI 11044	Triticum aestivum L. var. milturum (Alef.) Mansf.	Austria	x
	291	2015WDV_38	Meskren	TRI 11062	Triticum aestivum L. var. fetisowii (Körn.) Mansf.	Kazakhstan	x
	292	2015WDV_39	Vatan	TRI 11063	Triticum aestivum L. var. graecum (Körn.) Mansf.	Uzbekistan	x
	293	2015WDV_40	Novosadska Crvena	TRI 11281	Triticum aestivum L. var. milturum (Alef.) Mansf.	Former Yugoslavia	x
	294	2015WDV_41		TRI 11354	Triticum araraticum Jakubz. ssp. araraticum var. thumanianii (Jakubz.) Jakubz.	Aserbaidshan
	295	2015WDV_42	Priboj	TRI 11374	Triticum aestivum L. var. lutescens (Alef.) Mansf.	Ukraine	x
	296	2015WDV_43	Voronezskaja 34	TRI 11890	Triticum aestivum L. var. hostianum (Clemente) Mansf.	Ukraine	x
	297	2015WDV_44	Mondur	TRI 11975	Triticum durum Desf. ssp. durum convar. durum subconvar. durum var. leucurum (Alef.) Körn.	unknown
	298	2015WDV_45	Hanagasa Komugi	TRI 12070	Triticum aestivum L. var. lutescens (Alef.) Mansf.	Japan	x
	299	2015WDV_47	GK Csongor	TRI 13085	Triticum aestivum L. var. aureum (Link) Mansf.	Hungary	x
	300	2015WDV_48	Cangxian Hongmang Mai	TRI 14743	Triticum aestivum L. var. erythroleucon (Körn.) Mansf.	China
	301	2015WDV_49	Schwabenkorn	TRI 16604	Triticum spelta L. ssp. spelta var. amissum Körn.	Germany	x
	302	2015WDV_50	Spada	TRI 16707	Triticum aestivum L. var. barbarossa (Alef.) Mansf.	Italy
	303	2015WDV_51	aureum (Link) Mansf.	TRI 16939	Triticum aestivum L. var. aureum (Link) Mansf.	China	x
	304	2015WDV_52	Joshuu Shiro Komugi	TRI 16940	Triticum aestivum L. var. pseudoerythrospermum (Kudr.) A.Filat.	China	x
	305	2015WDV_53	STUDENCI II	TRI 19153	Triticum turgidum L. convar. turgidum var. martensii Körn.	unknown
	306	2015WDV_54	SIVOVSKA BESENTSCHUK	TRI 19167	Triticum turgidum L. convar. turgidum var. falsejodurum Flaksb.	Former Soviet Union
	307	2015WDV_55	Zhengmai 005	G1	Triticum aestivum	China	x
	308	2015WDV_56	Xinong 957	G2	Triticum aestivum	China
	309	2015WDV_57	Fengshou 60	G3	Triticum aestivum	China	x
	310	2015WDV_58	Fuyang 936	G4	Triticum aestivum	China	x
	311	2015WDV_59	Yumai 18	G5	Triticum aestivum	China
	312	2015WDV_60	Yumai 34	G6	Triticum aestivum	China
	313	2015WDV_61	Hankang 1	G7	Triticum aestivum	China
	314	2015WDV_62	Qinnong 142	G8	Triticum aestivum	China
	315	2015WDV_63	Wan 9949	G9	Triticum aestivum	China
	316	2015WDV_64	Xinong 979	G10	Triticum aestivum	China
	317	2015WDV_65	Lunxuan 987	G11	Triticum aestivum	China	x
	318	2015WDV_66	Shaanxi 258	G12	Triticum aestivum	China
	319	2015WDV_67	Ligao 6	G13	Triticum aestivum	China
	320	2015WDV_68	Xinong 2003	G14	Triticum aestivum	China
	321	2015WDV_69	Xiaoyao 143	G15	Triticum aestivum	China
	322	2015WDV_70	Xinong 797	G16	Triticum aestivum	China
	323	2015WDV_71	Qinfeng 208	G17	Triticum aestivum	China	x
	324	2015WDV_72	Lumai 14	G18	Triticum aestivum	China
	325	2015WDV_73	Zhongyou 16	G19	Triticum aestivum	China
	326	2015WDV_74	Qinmai 6	G20	Triticum aestivum	China
	327	2015WDV_75	Linyou 21	G21	Triticum aestivum	China
	328	2015WDV_76	Xinong 899	G22	Triticum aestivum	China
	329	2015WDV_77	Jinmai 47	G23	Triticum aestivum	China
	330	2015WDV_78	Mianyang 19	G24	Triticum aestivum	China
	331	2015WDV_79	Zhoumai 16	G25	Triticum aestivum	China
	332	2015WDV_80	Shaanmai 54	G26	Triticum aestivum	China
	333	2015WDV_81	Shaanmai 112	G27	Triticum aestivum	China
	334	2015WDV_82	Xinong 837	G28	Triticum aestivum	China
	335	2015WDV_83	Xiaoyan 382	G29	Triticum aestivum	China
	336	2015WDV_84	Wunong 21	G30	Triticum aestivum	China
	337	2015WDV_85	Xinliang 1	G31	Triticum aestivum	China
	338	2015WDV_86	Xiaoyan 251	G32	Triticum aestivum	China
	339	2015WDV_87	Qinnong 83	G33	Triticum aestivum	China
	340	2015WDV_88	Hanfeng 902	G34	Triticum aestivum	China
	341	2015WDV_89	Youfeng 3	G35	Triticum aestivum	China
	342	2015WDV_97	Baidatou	G36	Triticum aestivum	China
	343	2015WDV_98	Baimanghong	G37	Triticum aestivum	China
	344	2015WDV_99	Baitumai	G38	Triticum aestivum	China
	345	2015WDV_100	Baikebai	G39	Triticum aestivum	China
	346	2015WDV_101	Hongyeyou	G40	Triticum aestivum	China
	347	2015WDV_102	Hongrongmai	G41	Triticum aestivum	China
	348	2015WDV_103	Xiaohongjing	G42	Triticum aestivum	China
	349	2015WDV_104	Huangheshangtou	G43	Triticum aestivum	China	x
	350	2015WDV_105	Shaogudan	G44	Triticum aestivum	China
	351	2015WDV_106	Qisifeng	G45	Triticum aestivum	China
	352	2015WDV_107	Kelihor's Russian Select	CItr 11569 TR98ID	T. aestivum ssp. aestivum	USA	x
	353	2015WDV_108	9448	PI 68101 TR05ID	T. aestivum ssp. aestivum	Russia	x
	354	2015WDV_109	199	PI 94519 TR04ID	T. aestivum ssp. aestivum	Former Soviet Union	x
	355	2015WDV_110	Ukrainka 0246	PI 191288 TR98ID	T. aestivum ssp. aestivum	Ukraine	x
	356	2015WDV_111	Eka	PI 191298 TR98ID	T. aestivum ssp. aestivum	Poland	x
	357	2015WDV_112	Institut de Gembloux 18	PI 191305 TR03ID	T. aestivum ssp. aestivum	Belgium	x
	358	2015WDV_113	Dioszegi 1782	PI 294902 TR99ID	T. aestivum ssp. aestivum	Hungary	x
	359	2015WDV_114	Heines VII	PI 325877 TR99ID	T. aestivum ssp. aestivum	Germany	x
	360	2015WDV_115	118-III/6-A	PI 345119 TR99ID	T. aestivum ssp. aestivum	Serbia	x
	361	2015WDV_116	Aberdeen	PI 350896 TR99ID	T. aestivum ssp. aestivum	unknown
	362	2015WDV_117	Sofia	Neumann et al. (2011)	Triticum aestivum	Serbia	x
	363	2015WDV_118	Szegedi 786	Neumann et al. (2011)	Triticum aestivum	Hungary	x
	364	2015WDV_119	Norin 10/Brevor 14	Neumann et al. (2011)	Triticum aestivum	USA	x
	365	2015WDV_120	Inia 66	Neumann et al. (2011)	Triticum aestivum	Mexico	x
	366	2015WDV_121	Semilia Eligulata	Neumann et al. (2011)	Triticum aestivum	USA	x
	367	2015WDV_122	L-1	Neumann et al. (2011)	Triticum aestivum	Hungary	x
	368	2015WDV_123	Lear	Neumann et al. (2011)	Triticum aestivum	unknown
	369	2015WDV_124	L 1A/91	Neumann et al. (2011)	Triticum aestivum	Serbia	x
	370	2015WDV_125	NS 33/90	Neumann et al. (2011)	Triticum aestivum	Serbia	x
	371	2015WDV_126	Lambriego Inia	Neumann et al. (2011)	Triticum aestivum	Chile	x
	372	2015WDV_127	Mironovskaya 808	Neumann et al. (2011)	Triticum aestivum	Ukraine	x
	373	2015WDV_128	Mex.17 bb	Neumann et al. (2011)	Triticum aestivum	Mexico	x
	374	2015WDV_129	Durin	Neumann et al. (2011)	Triticum aestivum	France	x
	375	2015WDV_130	BCD 1302/83	Neumann et al. (2011)	Triticum aestivum	Moldova	x
	376	2015WDV_131	Slavija	Neumann et al. (2011)	Triticum aestivum	Serbia	x
	377	2015WDV_132	Centurk	Neumann et al. (2011)	Triticum aestivum	USA	x
	378	2015WDV_133	Acciaio	Neumann et al. (2011)	Triticum aestivum	Italy	x
	379	2015WDV_134	ZGKT 159/82	Neumann et al. (2011)	Triticum aestivum	Croatia	x
	380	2015WDV_135	Florida	Neumann et al. (2011)	Triticum aestivum	USA	x
	381	2015WDV_137	NS 79/90	Neumann et al. (2011)	Triticum aestivum	Serbia	x
	382	2015WDV_138	NS 55-25	Neumann et al. (2011)	Triticum aestivum	Serbia	x
	383	2015WDV_139	Al Kan Tzao	Neumann et al. (2011)	Triticum aestivum	China
	384	2015WDV_140	Purdue 5392	Neumann et al. (2011)	Triticum aestivum	USA	x
	385	2015WDV_141	F 4 4687	Neumann et al. (2011)	Triticum aestivum	Romania	x
	386	2015WDV_142	ZGK 3/82	Neumann et al. (2011)	Triticum aestivum	Croatia	x
	387	2015WDV_143	Pobeda	Neumann et al. (2011)	Triticum aestivum	Serbia	x
	388	2015WDV_144	WWMCB 2	Neumann et al. (2011)	Triticum aestivum	USA	x
	389	2015WDV_145	Timson	Neumann et al. (2011)	Triticum aestivum	Australia
	390	2015WDV_146	Brigand	Neumann et al. (2011)	Triticum aestivum	Great Britain	x
	391	2015WDV_147	Renesansa	Neumann et al. (2011)	Triticum aestivum	Serbia	x
	392	2015WDV_148	Holly E	Neumann et al. (2011)	Triticum aestivum	USA	x
	393	2015WDV_149	UC 65680	Neumann et al. (2011)	Triticum aestivum	USA	x
	394	2015WDV_150	Sava	Neumann et al. (2011)	Triticum aestivum	Serbia	x
	395	2015WDV_151	Gala	Neumann et al. (2011)	Triticum aestivum	Argentina
	396	2015WDV_152	Bankuti 1205	Neumann et al. (2011)	Triticum aestivum	Hungary	x
	397	2015WDV_154	Kometus	Neumann et al. (2011)	Triticum aestivum	unknown	x
	398	2015WDV_155	Red Coat	Neumann et al. (2011)	Triticum aestivum	USA
	399	2015WDV_156	TJB 990 -15	Neumann et al. (2011)	Triticum aestivum	Great Britain	x
	400	2015WDV_157	NS 66/92	Neumann et al. (2011)	Triticum aestivum	Serbia	x
	401	2015WDV_158	NS 602	Neumann et al. (2011)	Triticum aestivum	Serbia	x
	402	2015WDV_159	Ching-Chang 6	Neumann et al. (2011)	Triticum aestivum	China	x
	403	2015WDV_160	Purdue 39120	Neumann et al. (2011)	Triticum aestivum	USA	x
	404	2015WDV_161	ZG 987/3	Neumann et al. (2011)	Triticum aestivum	Croatia	x
	405	2015WDV_162	Phonex	Neumann et al. (2011)	Triticum aestivum	USA	x
	406	2015WDV_163	NS 46/90	Neumann et al. (2011)	Triticum aestivum	Serbia	x
	407	2015WDV_164	Minister Dwarf	Neumann et al. (2011)	Triticum aestivum	Australia	x
	408	2015WDV_165	Peking 11	Neumann et al. (2011)	Triticum aestivum	China	x
	409	2015WDV_166	Tr. Dirk "B"(GK 12)	Neumann et al. (2011)	Triticum aestivum	Australia	x
	410	2015WDV_167	Siete Cerros	Neumann et al. (2011)	Triticum aestivum	Mexico	x
	411	2015WDV_168	Mina	Neumann et al. (2011)	Triticum aestivum	Serbia	x
	412	2015WDV_169	Kredo	Neumann et al. (2011)	Triticum aestivum	unknown
	413	2015WDV_170	Norin 10	Neumann et al. (2011)	Triticum aestivum	Japan	x
	414	2015WDV_171	Cook	Neumann et al. (2011)	Triticum aestivum	Australia	x
	415	2015WDV_172	Compactum	Neumann et al. (2011)	Triticum aestivum	Latvia
	416	2015WDV_173	WW4240_Capone	Neumann et al. (2011)	Triticum aestivum	unknown
	417	2015WDV_174	Vel	Neumann et al. (2011)	Triticum aestivum	USA	x
	418	2015WDV_175	Tr. Dirk "B" (GK 775)	Neumann et al. (2011)	Triticum aestivum	Australia	x
	419	2015WDV_176	Avalon	Neumann et al. (2011)	Triticum aestivum	Great Britain	x
	420	2015WDV_177	WW4411_LMGN	Neumann et al. (2011)	Triticum aestivum	unknown
	421	2015WDV_178	Ana	Neumann et al. (2011)	Triticum aestivum	Croatia	x
	422	2015WDV_179	Tibet Dwarf	Neumann et al. (2011)	Triticum aestivum	Croatia	x
	423	2015WDV_187	L 1/91	Neumann et al. (2011)	Triticum aestivum	USA	x
	424	2015WDV_188	Triple Dirk "S"	Neumann et al. (2011)	Triticum aestivum	Australia
	425	2015WDV_189	ZGK 238/82	Neumann et al. (2011)	Triticum aestivum	Croatia	x
	426	2015WDV_190	Highbury	Neumann et al. (2011)	Triticum aestivum	Great Britain	x
	427	2015WDV_191	NS 74/95	Neumann et al. (2011)	Triticum aestivum	Serbia	x
	428	2015WDV_192	Tom Trumb	Neumann et al. (2011)	Triticum aestivum	Tibet	x
	429	2015WDV_193	Benni multifloret	Neumann et al. (2011)	Triticum aestivum	USA	x
	430	2015WDV_194	UPI-301	Neumann et al. (2011)	Triticum aestivum	India	x
	431	2015WDV_195	Sonalika	Neumann et al. (2011)	Triticum aestivum	India	x
	432	2015WDV_196	Capelle Desprez	Neumann et al. (2011)	Triticum aestivum	France	x
	433	2015WDV_197	PKB Krupna	Neumann et al. (2011)	Triticum aestivum	Serbia	x
	434	2015WDV_198	NS 63-24	Neumann et al. (2011)	Triticum aestivum	Serbia	x
	435	2015WDV_199	Suwwon 92	Neumann et al. (2011)	Triticum aestivum	India	x
	436	2015WDV_200	ZG 1011	Neumann et al. (2011)	Triticum aestivum	Croatia	x
	437	2015WDV_201	Nova Banatka	Neumann et al. (2011)	Triticum aestivum	Serbia	x
	438	2015WDV_202	Donska polup.	Neumann et al. (2011)	Triticum aestivum	Russia	x
	439	2015WDV_203	Ai bian	Neumann et al. (2011)	Triticum aestivum	Japan	x
	440	2015WDV_204	Lr 12	Neumann et al. (2011)	Triticum aestivum	USA	x
	441	2015WDV_205	Bezostaya 1	Neumann et al. (2011)	Triticum aestivum	Russia	x
	442	2015WDV_206	Rusalka	Neumann et al. (2011)	Triticum aestivum	Bulgaria	x
	443	2015WDV_207	Kite	Neumann et al. (2011)	Triticum aestivum	Australia
	444	2015WDV_208	Hope	Neumann et al. (2011)	Triticum aestivum	USA	x
	445	2015WDV_209	Cajeme 71	Neumann et al. (2011)	Triticum aestivum	Mexico	x
	446	2015WDV_210	Nizija	Neumann et al. (2011)	Triticum aestivum	Serbia	x
	447	2015WDV_211	Hira	Neumann et al. (2011)	Triticum aestivum	India
	448	2015WDV_212	Tr. sphaerococcum	Neumann et al. (2011)	Triticum aestivum	USA
	449	2015WDV_213	Saitama-27	Neumann et al. (2011)	Triticum aestivum	Japan	x
	450	2015WDV_214	Lr 10	Neumann et al. (2011)	Triticum aestivum	USA	x
	451	2015WDV_215	HAYS 2	Neumann et al. (2011)	Triticum aestivum	USA	x
	452	2015WDV_217	Mex.3	Neumann et al. (2011)	Triticum aestivum	Mexico	x
	453	2015WDV_218	Helios	Neumann et al. (2011)	Triticum aestivum	USA	x
	454	2015WDV_219	INTRO 615	Neumann et al. (2011)	Triticum aestivum	USA	x
	455	2015WDV_220	Magnif 41	Neumann et al. (2011)	Triticum aestivum	Argentina
	456	2015WDV_221	Ivanka	Neumann et al. (2011)	Triticum aestivum	Serbia	x
	457	2015WDV_222	Vireo "S"	Neumann et al. (2011)	Triticum aestivum	Mexico	x
	458	2015WDV_223	Nov. Crvena	Neumann et al. (2011)	Triticum aestivum	Serbia	x
	459	2015WDV_224	NS 22/92	Neumann et al. (2011)	Triticum aestivum	Serbia	x
	460	2015WDV_225	Purd./Loras	Neumann et al. (2011)	Triticum aestivum	USA	x
	461	2015WDV_226	NS 559	Neumann et al. (2011)	Triticum aestivum	Serbia	x
	462	2015WDV_227	Mexico 120	Neumann et al. (2011)	Triticum aestivum	Mexico
	463	2015WDV_228		TRI11214	Triticum aestivum L. em. Fiori et Paol. milturum (Alef.) Mansf.	Slovakia	x
	464	2015WDV_229	I 5	TRI10254	Triticum sp.	China
	465	2015WDV_230	SIVOVSKA BESENTSCHUK	TRI19167	Triticum durum Desf. melanopus (Alef.) Körn.	Former Soviet Union
	466	2015WDV_231		TRI10089	Triticum turgidum L. martensii Körn.	Former Soviet Union
	467	2015WDV_232		TRI1662	Triticum turgidum L. dreischianum Körn.	Greece
	468	2015WDV_233		TRI1669	Triticum turgidum L. martensii Körn.	Albania
	469	2015WDV_234	Tunesischer Weizen	TRI1684	Triticum durum Desf. aegyptiacum Körn.	Tunesia
	470	2015WDV_235		TRI14265	Triticum dicoccoides (Körn. ex Aschers. et Graebn.) Schweinf. arabicum Jakubz.	unknown
	471	2015WDV_236		TRI14972	Triticum aestivum L. em. Fiori et Paol. aestivum	Korea
	472	2015WDV_237	SONALIKA	TRI19320	Triticum sp.	India
	473	2015WDV_238	BEGR VELVET	TRI21021	Triticum aestivum L. em. Fiori et Paol. hostianum (Clem.) Mansf.	Australia	x
	474	2015WDV_239	LIGNEE 2	TRI27722	Triticum spelta L.	Belgium	x
	475	2015WDV_240	COLL SCHIEMANN	TRI27853	Triticum spelta L. recens Koern.	Algeria	x
	476	2015WDV_241	CENAD	TRI28393	Triticum turgidum L. jodurum (Alef.) Körn.	Romania
	477	2015WDV_242	MACHA VI	TRI28538	Triticum macha Dekapr. et Menabde letshchumicum Dekapr. et Menabde	Former Soviet Union	x
	478	2015WDV_243		TRI11498	Triticum urartu Thum. ex Gandil. Urartu	Lebanon
	479	2015WDV_244		TRI10090	Triticum durum Desf. italicum (Alef.) Körn.	Former Soviet Union
	480	2015WDV_245		TRI1376	Triticum durum Desf. aegyptiacum Körn.	Europe
	481	2015WDV_246		TRI10728	Triticum sp.	Greece
	482	2015WDV_247		TRI12750	Triticum karamyschevii Nevski karamyschevii	unknown
	483	2015WDV_248		TRI14072	Triticum durum Desf. reichenbachii Körn.	Italy
	484	2015WDV_250		AEG-170-18	Aegilops geniculata	Israel
	485	2015WDV_251	Ben Zakkay	AEG-723-13	Aegilops longissima	Israel
	486	2015WDV_252	Qishon	AEG-7005-1	Aegilops sharonensis	Israel
	487	2015WDV_253	Ashalim	AEG-3388-9	Aegilops kotschyi	Israel
	488	2015WDV_254		AEG-4120-11	Aegilops peregrina	Israel
	489	2015WDV_255	Har Dov	AEG-4550-0	Aegilops triuncialis	Israel
	490	2015WDV_256	Har Dov	AEG-5042-2	Aegilops biuncialis	Israel
	491	2015WDV_257	HaBesor	AEG-6367-2	Aegilops bicornis	Israel
	492	2015WDV_258	Karyot Nature reserve	AEG-9666-3	Aegilops searsii	Israel
	493	2015WDV_260	Gonen	TD-4-4	Triticum turgidum ssp. dicoccoides	Israel
	494	2015WDV_261	Zefat	TD-61-1	Triticum turgidum ssp. dicoccoides	Israel
	495	2015WDV_262	Zefat	TD-97-37	Triticum turgidum ssp. dicoccoides	Israel
	496	2015WDV_263	Yehudiyya Forest	TD-333-38	Triticum turgidum ssp. dicoccoides	Israel
	497	2015WDV_264	Bet Qeshet	TD-401-17	Triticum turgidum ssp. dicoccoides	Israel
	498	2015WDV_265	Modi'in	TD-2727-1	Triticum turgidum ssp. dicoccoides	Israel
	499	2015WDV_266	Revaya-basalt	TD-3110-1	Triticum turgidum ssp. dicoccoides	Israel
	500	2015WDV_267	Kerem Maharal	TD-3141-1	Triticum turgidum ssp. dicoccoides	Israel
	501	WDV_1D-1	1D-1	Pestsova et al. (2006)	T. aestivum/Ae. tauschii introgression lines
	502	WDV_1D-2	1D-2	Pestsova et al. (2006)	T. aestivum/Ae. tauschii introgression lines
	503	WDV_1D-3a	1D-3a	Pestsova et al. (2006)	T. aestivum/Ae. tauschii introgression lines
	504	WDV_1D-3b	1D-3b	Pestsova et al. (2006)	T. aestivum/Ae. tauschii introgression lines
	505	WDV_1D-4	1D-4	Pestsova et al. (2006)	T. aestivum/Ae. tauschii introgression lines
	506	WDV_1D-5	1D-5	Pestsova et al. (2006)	T. aestivum/Ae. tauschii introgression lines
	507	WDV_1D-6	1D-6	Pestsova et al. (2006)	T. aestivum/Ae. tauschii introgression lines
	508	WDV_1D-7	1D-7	Pestsova et al. (2006)	T. aestivum/Ae. tauschii introgression lines
	509	WDV_1D-8	1D-8	Pestsova et al. (2006)	T. aestivum/Ae. tauschii introgression lines
	510	WDV_2D-1.1	2D-1.1	Pestsova et al. (2006)	T. aestivum/Ae. tauschii introgression lines
	511	WDV_2D-1.2	2D-1.2	Pestsova et al. (2006)	T. aestivum/Ae. tauschii introgression lines
	512	WDV_2D-1.3	2D-1.3	Pestsova et al. (2006)	T. aestivum/Ae. tauschii introgression lines
	513	WDV_2D-10	2D-10	Pestsova et al. (2006)	T. aestivum/Ae. tauschii introgression lines
	514	WDV_2D-11	2D-11	Pestsova et al. (2006)	T. aestivum/Ae. tauschii introgression lines
	515	WDV_2D-12	2D-12	Pestsova et al. (2006)	T. aestivum/Ae. tauschii introgression lines
	516	WDV_2D-13	2D-13	Pestsova et al. (2006)	T. aestivum/Ae. tauschii introgression lines
	517	WDV_2D-14	2D-14	Pestsova et al. (2006)	T. aestivum/Ae. tauschii introgression lines
	518	WDV_2D-15	2D-15	Pestsova et al. (2006)	T. aestivum/Ae. tauschii introgression lines
	519	WDV_2D-16	2D-16	Pestsova et al. (2006)	T. aestivum/Ae. tauschii introgression lines
	520	WDV_2D-17	2D-17	Pestsova et al. (2006)	T. aestivum/Ae. tauschii introgression lines
	521	WDV_2D-18	2D-18	Pestsova et al. (2006)	T. aestivum/Ae. tauschii introgression lines
	522	WDV_2D-2	2D-2	Pestsova et al. (2006)	T. aestivum/Ae. tauschii introgression lines
	523	WDV_2D-3	2D-3	Pestsova et al. (2006)	T. aestivum/Ae. tauschii introgression lines
	524	WDV_2D-4	2D-4	Pestsova et al. (2006)	T. aestivum/Ae. tauschii introgression lines
	525	WDV_2D-5	2D-5	Pestsova et al. (2006)	T. aestivum/Ae. tauschii introgression lines
	526	WDV_2D-6	2D-6	Pestsova et al. (2006)	T. aestivum/Ae. tauschii introgression lines
	527	WDV_2D-7	2D-7	Pestsova et al. (2006)	T. aestivum/Ae. tauschii introgression lines
	528	WDV_2D-8	2D-8	Pestsova et al. (2006)	T. aestivum/Ae. tauschii introgression lines
	529	WDV_2D-9	2D-9	Pestsova et al. (2006)	T. aestivum/Ae. tauschii introgression lines
	530	WDV_3D-1	3D-1	Pestsova et al. (2006)	T. aestivum/Ae. tauschii introgression lines
	531	WDV_3D-10	3D-10	Pestsova et al. (2006)	T. aestivum/Ae. tauschii introgression lines
	532	WDV_3D-2	3D-2	Pestsova et al. (2006)	T. aestivum/Ae. tauschii introgression lines
	533	WDV_3D-3	3D-3	Pestsova et al. (2006)	T. aestivum/Ae. tauschii introgression lines
	534	WDV_3D-4.1	3D-4.1	Pestsova et al. (2006)	T. aestivum/Ae. tauschii introgression lines
	535	WDV_3D-4.2	3D-4.2	Pestsova et al. (2006)	T. aestivum/Ae. tauschii introgression lines
	536	WDV_3D-5	3D-5	Pestsova et al. (2006)	T. aestivum/Ae. tauschii introgression lines
	537	WDV_3D-6	3D-6	Pestsova et al. (2006)	T. aestivum/Ae. tauschii introgression lines
	538	WDV_3D-7	3D-7	Pestsova et al. (2006)	T. aestivum/Ae. tauschii introgression lines
	539	WDV_3D-8	3D-8	Pestsova et al. (2006)	T. aestivum/Ae. tauschii introgression lines
	540	WDV_3D-9	3D-9	Pestsova et al. (2006)	T. aestivum/Ae. tauschii introgression lines
	541	WDV_4D-1	4D-1	Pestsova et al. (2006)	T. aestivum/Ae. tauschii introgression lines
	542	WDV_4D-2	4D-2	Pestsova et al. (2006)	T. aestivum/Ae. tauschii introgression lines
	543	WDV_4D-3	4D-3	Pestsova et al. (2006)	T. aestivum/Ae. tauschii introgression lines
	544	WDV_4D-4	4D-4	Pestsova et al. (2006)	T. aestivum/Ae. tauschii introgression lines
	545	WDV_4D-5	4D-5	Pestsova et al. (2006)	T. aestivum/Ae. tauschii introgression lines
	546	WDV_4D-6	4D-6	Pestsova et al. (2006)	T. aestivum/Ae. tauschii introgression lines
	547	WDV_4D-7	4D-7	Pestsova et al. (2006)	T. aestivum/Ae. tauschii introgression lines
	548	WDV_4D-8	4D-8	Pestsova et al. (2006)	T. aestivum/Ae. tauschii introgression lines
	549	WDV_5D-10	5D-10	Pestsova et al. (2006)	T. aestivum/Ae. tauschii introgression lines
	550	WDV_5D-1a	5D-1a	Pestsova et al. (2006)	T. aestivum/Ae. tauschii introgression lines
	551	WDV_5D-1b	5D-1b	Pestsova et al. (2006)	T. aestivum/Ae. tauschii introgression lines
	552	WDV_5D-2	5D-2	Pestsova et al. (2006)	T. aestivum/Ae. tauschii introgression lines
	553	WDV_5D-3	5D-3	Pestsova et al. (2006)	T. aestivum/Ae. tauschii introgression lines
	554	WDV_5D-4	5D-4	Pestsova et al. (2006)	T. aestivum/Ae. tauschii introgression lines
	555	WDV_5D-5	5D-5	Pestsova et al. (2006)	T. aestivum/Ae. tauschii introgression lines
	556	WDV_5D-6	5D-6	Pestsova et al. (2006)	T. aestivum/Ae. tauschii introgression lines
	557	WDV_5D-7	5D-7	Pestsova et al. (2006)	T. aestivum/Ae. tauschii introgression lines
	558	WDV_5D-8	5D-8	Pestsova et al. (2006)	T. aestivum/Ae. tauschii introgression lines
	559	WDV_5D-9	5D-9	Pestsova et al. (2006)	T. aestivum/Ae. tauschii introgression lines
	560	WDV_6D-1	6D-1	Pestsova et al. (2006)	T. aestivum/Ae. tauschii introgression lines
	561	WDV_6D-10	6D-10	Pestsova et al. (2006)	T. aestivum/Ae. tauschii introgression lines
	562	WDV_6D-11	6D-11	Pestsova et al. (2006)	T. aestivum/Ae. tauschii introgression lines
	563	WDV_6D-12	6D-12	Pestsova et al. (2006)	T. aestivum/Ae. tauschii introgression lines
	564	WDV_6D-2	6D-2	Pestsova et al. (2006)	T. aestivum/Ae. tauschii introgression lines
	565	WDV_6D-3	6D-3	Pestsova et al. (2006)	T. aestivum/Ae. tauschii introgression lines
	566	WDV_6D-4	6D-4	Pestsova et al. (2006)	T. aestivum/Ae. tauschii introgression lines
	567	WDV_6D-5.1	6D-5.1	Pestsova et al. (2006)	T. aestivum/Ae. tauschii introgression lines
	568	WDV_6D-5.2	6D-5.2	Pestsova et al. (2006)	T. aestivum/Ae. tauschii introgression lines
	569	WDV_6D-6	6D-6	Pestsova et al. (2006)	T. aestivum/Ae. tauschii introgression lines
	570	WDV_6D-7	6D-7	Pestsova et al. (2006)	T. aestivum/Ae. tauschii introgression lines
	571	WDV_6D-8	6D-8	Pestsova et al. (2006)	T. aestivum/Ae. tauschii introgression lines
	572	WDV_6D-9	6D-9	Pestsova et al. (2006)	T. aestivum/Ae. tauschii introgression lines
	573	WDV_7D-10	7D-10	Pestsova et al. (2006)	T. aestivum/Ae. tauschii introgression lines
	574	WDV_7D-11	7D-11	Pestsova et al. (2006)	T. aestivum/Ae. tauschii introgression lines
	575	WDV_7D-12	7D-12	Pestsova et al. (2006)	T. aestivum/Ae. tauschii introgression lines
	576	WDV_7D-1a	7D-1a	Pestsova et al. (2006)	T. aestivum/Ae. tauschii introgression lines
	577	WDV_7D-1b	7D-1b	Pestsova et al. (2006)	T. aestivum/Ae. tauschii introgression lines
	578	WDV_7D-2	7D-2	Pestsova et al. (2006)	T. aestivum/Ae. tauschii introgression lines
	579	WDV_7D-3	7D-3	Pestsova et al. (2006)	T. aestivum/Ae. tauschii introgression lines
	580	WDV_7D-4	7D-4	Pestsova et al. (2006)	T. aestivum/Ae. tauschii introgression lines
	581	WDV_7D-5	7D-5	Pestsova et al. (2006)	T. aestivum/Ae. tauschii introgression lines
	582	WDV_7D-6	7D-6	Pestsova et al. (2006)	T. aestivum/Ae. tauschii introgression lines
	583	WDV_7D-7	7D-7	Pestsova et al. (2006)	T. aestivum/Ae. tauschii introgression lines
	584	WDV_7D-8	7D-8	Pestsova et al. (2006)	T. aestivum/Ae. tauschii introgression lines
	585	WDV_7D-9	7D-9	Pestsova et al. (2006)	T. aestivum/Ae. tauschii introgression lines

## Sheet: Table_S2
	Table S2: Accessions tested in the two-way ANOVA with an average WDV infection rate lower than ‘Mv Vekni’, relative grain yield (relY %) of infected plants
	and symptom score in May using a symptom scale from 1 (healthy plant) to 9 (dead plant).
	Test No.	Accession	Taxon	Origin	IR (%)	relY (%)	Score	Data basis
	2015WDV_250	AEG-170-18	Aegilops geniculata	Israel	0	NA	1	2-year data
	2015WDV_174	Vel	Triticum aestivum	USA	3	60.5	3	2-year data
	2015WDV_120	Inia 66	Triticum aestivum	Mexico	4.2	65.7	2.3	2-year data
	2014WDV_147	TRI 4630	Triticum vavilovii	China	4.4	71.6	1.9	3-year data
	2014WDV_150	TRI 9632	Triticum vavilovii	Former Soviet Union	5	46.2	4.4	3-year data
	2014WDV_34	PI 245511	Triticum aestivum	Afghanistan	5.6	76.8	2.4	3-year data
	2014WDV_6	Fisht	Triticum aestivum	Russia	5.7	54.9	2.3	3-year data
	2015WDV_109	PI 94519 TR04ID	Triticum aestivum	Former Soviet Union	8.3	34	5	2-year data
	2015WDV_104	Huanghes-hangtou	Triticum aestivum	China	9.3	27.9	5.7	2-year data
	2014WDV_235	TRI 28533	Triticum sp.; MACHA IV	unknown	10	60.1	3.2	3-year data
	2015WDV_71	Qinfeng 208	Triticum aestivum	China	10	69.7	2.8	2-year data
	2015WDV_251	AEG-723-13	Aegilops longissima; Ben Zakkay	Israel	11.1	NA	3.9	2-year data
	2015WDV_257	AEG-6367-2	Aegilops bicornis; HaBesor	Israel	11.1	NA	2.7	2-year data
	2015WDV_202	Donska polup.	Triticum aestivum	Russia	11.6	19.7	3	2-year data
	2014WDV_237	TRI 28541	Triticum macha	unknown	16.1	35.6	3.2	3-year data
	2014WDV_197	TRI 19028	Triticum baeoticum	Turkey	16.7	0	6.8	3-year data
	2015WDV_149	UC 65680	Triticum aestivum	USA	16.7	38.9	3	2-year data
	2015WDV_110	PI 191288 TR98ID	Triticum aestivum; Ukrainka 0246	Ukraine	16.7	49.4	2.8	2-year data
	2014WDV_214	TRI 19401	Triticum sp.; HOHENHEIM	unknown	20.5	34.8	4.1	3-year data
	2014WDV_5	Vekni	Triticum aestivum	Hungary	21.5	22.1	4.6	3-year data
	2015WDV_157	NS 66/92	Triticum aestivum	Serbia	22.2	35.4	4.2	2-year data
	2014WDV_238	TRI 28542	Triticum spelta	Former Soviet Union	24.9	53.9	3.1	3-year data
	2015WDV_135	Florida	Triticum aestivum	USA	27.8	35.6	5.5	2-year data
	2015WDV_210	Nizija	Triticum aestivum	Serbia	29.3	40	5.4	2-year data
	2014WDV_12	Cltr 15891	Triticum aestivum; BACA	USA	32.4	44	4.3	3-year data
	2014WDV_233	TRI 28529	Triticum sp.; MACHA W28184	Former Soviet Union	33.2	0	8.1	3-year data
	2015WDV_219	Norin 10 / Brevor 14	Triticum aestivum	USA	33.3	31.2	4.6	2-year data
	2014WDV_2	Dalma	Triticum aestivum	Hungary	34.5	8.7	5.9	3-year data
	2014WDV_191	TRI 17260	Triticum macha	Georgia	35.2	43	4.8	3-year data
	2014WDV_166	TRI 13596	Triticum macha	Georgia	36.1	31.3	4.5	3-year data
	2015WDV_240	TRI 27853	Triticum spelta;COLL. SCHIEMANN	Algeria	44.5	9.7	6.3	2-year data
	2014 FI_ WDV _ 17	NIAB SHW 041	T. durum / Ae. tauschii synthetics	Great Britain	49.5	2.6	5.6	3-year data
	2015WDV_224	NS 22/92	Triticum aestivum	Serbia	54.4	8.4	7.2	2-year data
	2014WDV_4	Regiment	Triticum aestivum	Hungary	64.9	1.4	6.7	3-year data
	2014WDV_3	Emese	Triticum aestivum	Hungary	68.1	5.2	6.9	3-year data
	2014WDV_1	Hybnos	Triticum aestivum	Hungary	72.4	0.5	7.9	3-year data

## Sheet: Table_S3
	Table S3: Distribution of the 10568 polymorphic and mapped markers across wheat genomes and chromosomes.
	Chromosome	Number of markers	Total length of the chromosome (cM)	Marker density (Marker/cM)
	1A	590	156	3.8
	1B	828	174	4.8
	1D	288	180	1.6
	2A	565	185	3.1
	2B	961	186	5.2
	2D	389	153	2.5
	3A	531	194	2.7
	3B	782	145	5.4
	3D	135	156	0.9
	4A	424	164	2.6
	4B	382	115	3.3
	4D	46	170	0.3
	5A	641	148	4.3
	5B	865	218	4.0
	5D	130	207	0.6
	6A	648	163	4.0
	6B	780	123	6.3
	6D	139	161	0.9
	7A	672	241	2.8
	7B	643	177	3.6
	7D	129	224	0.6
	Total	10568	3640

## Sheet: Table_S4
Table_S4: Gene annotations based on the Wheat IWGSC RefSeq v1.0 (Alaux et al. 2018) for the QTL. Gene onthology (GO) descriptions indicate which of the three ontology groups biological process (BP), cellular component (CC) or molecular function (MF) the term is in. High confidence genes were marked in bold.
					high confidence genes	low confidence genes	DB identifier	Start	End	Go identifier	Go description
	WDV_PH_1B1	Kukri_c31363_2165	17356453	17356553	45	54	TraesCS1B01G033600	16400061	16402254
							TraesCS1B01G032400LC	16403631	16404254
							TraesCS1B01G032500LC	16405021	16405482
							TraesCS1B01G033700	16426498	16428373	GO:0016747	MF: transferase activity, transferring acyl groups other than amino-acyl groups
							TraesCS1B01G032600LC	16460139	16461861
							TraesCS1B01G033800	16462616	16462846	GO:0004867	MF: serine-type endopeptidase inhibitor activity
										GO:0009611	BP: response to wounding
							TraesCS1B01G033900	16464518	16464769	GO:0004867	MF: serine-type endopeptidase inhibitor activity
										GO:0009611	BP: response to wounding
							TraesCS1B01G034000	16465496	16465732	GO:0004867	MF: serine-type endopeptidase inhibitor activity
										GO:0009611	BP: response to wounding
							TraesCS1B01G032700LC	16465844	16466143
							TraesCS1B01G034100	16478350	16479064	GO:0004867	MF: serine-type endopeptidase inhibitor activity
										GO:0009611	BP: response to wounding
							TraesCS1B01G034200	16480168	16480743	GO:0004867	MF: serine-type endopeptidase inhibitor activity
										GO:0009611	BP: response to wounding
							TraesCS1B01G034300	16501939	16502688	GO:0004867	MF: serine-type endopeptidase inhibitor activity
										GO:0009611	BP: response to wounding
							TraesCS1B01G034400	16506028	16506678	GO:0004867	MF: serine-type endopeptidase inhibitor activity
										GO:0009611	BP: response to wounding
							TraesCS1B01G034500	16518247	16523333	GO:0043531	MF: ADP binding
							TraesCS1B01G034600	16530030	16530854	GO:0043531	MF: ADP binding
							TraesCS1B01G034700	16532045	16534107	GO:0043531	MF: ADP binding
							TraesCS1B01G032800LC	16534623	16535057
							TraesCS1B01G032900LC	16548199	16549445
							TraesCS1B01G034800	16562868	16567458
							TraesCS1B01G034900	16644449	16645738	GO:0004867	MF: serine-type endopeptidase inhibitor activity
										GO:0009611	BP: response to wounding
							TraesCS1B01G035000	16658285	16658539	GO:0004867	MF: serine-type endopeptidase inhibitor activity
										GO:0009611	BP: response to wounding
							TraesCS1B01G033000LC	16664571	16664714
							TraesCS1B01G033100LC	16670902	16671360
							TraesCS1B01G033200LC	16672853	16673155
							TraesCS1B01G035100	16693069	16693803	GO:0004867	MF: serine-type endopeptidase inhibitor activity
										GO:0009611	BP: response to wounding
							TraesCS1B01G033300LC	16698427	16699162
							TraesCS1B01G033400LC	16701110	16701508
							TraesCS1B01G035200	16757203	16764102	GO:0043531	MF: ADP binding
							TraesCS1B01G033500LC	16766787	16767314
							TraesCS1B01G033600LC	16768385	16768597
							TraesCS1B01G033700LC	16769713	16770030
							TraesCS1B01G033800LC	16781361	16781893
							TraesCS1B01G035300	16794949	16795182	GO:0004867	MF: serine-type endopeptidase inhibitor activity
										GO:0009611	BP: response to wounding
							TraesCS1B01G033900LC	16797979	16798164	GO:0004867	MF: serine-type endopeptidase inhibitor activity
										GO:0009611	BP: response to wounding
							TraesCS1B01G035400	16839554	16841294	GO:0043531	MF: ADP binding
							TraesCS1B01G034000LC	16841785	16843324
							TraesCS1B01G035500	16856155	16862125	GO:0043531	MF: ADP binding
							TraesCS1B01G034100LC	16890545	16892046	GO:0043531	MF: ADP binding
							TraesCS1B01G034200LC	16914403	16922342	GO:0005488	MF: binding
										GO:0003723	MF: RNA binding
							TraesCS1B01G035600	16925435	16931837	GO:0043531	MF: ADP binding
							TraesCS1B01G034300LC	16952497	16952985
							TraesCS1B01G035700	17013616	17020022	GO:0043531	MF: ADP binding
							TraesCS1B01G035800	17067047	17068871
							TraesCS1B01G035900	17135742	17136107
							TraesCS1B01G036000	17250861	17251768
							TraesCS1B01G034400LC	17286238	17286582
							TraesCS1B01G036100	17288018	17288641	GO:0004867	MF: serine-type endopeptidase inhibitor activity
										GO:0009611	BP: response to wounding
							TraesCS1B01G036200	17339063	17339882
							TraesCS1B01G034500LC	17342094	17343224	GO:0043531	MF: ADP binding
							TraesCS1B01G036300	17343494	17346893
							TraesCS1B01G036400	17352277	17357093	GO:0005488	MF: binding
										GO:0003723	MF: RNA binding
							TraesCS1B01G034600LC	17369758	17370048
							TraesCS1B01G036500	17379054	17386839	GO:0016020	CC: membrane
							TraesCS1B01G036600	17387168	17390879
							TraesCS1B01G034700LC	17536458	17537840	GO:0016747	MF: transferase activity, transferring acyl groups other than amino-acyl groups
							TraesCS1B01G034800LC	17545050	17545404
							TraesCS1B01G036700	17559910	17563766	GO:0005524	MF: ATP binding
										GO:0004672	MF: protein kinase activity
										GO:0006468	BP: protein phosphorylation
							TraesCS1B01G036800	17564886	17567432	GO:0043531	MF: ADP binding
							TraesCS1B01G034900LC	17567520	17568263
							TraesCS1B01G035000LC	17568341	17573237
							TraesCS1B01G035100LC	17568794	17569560
							TraesCS1B01G035200LC	17618969	17621156	GO:0043531	MF: ADP binding
							TraesCS1B01G036900	17622750	17624788	GO:0005515	MF: protein binding
										GO:0008270	MF: zinc ion binding
							TraesCS1B01G037000	17681156	17687028	GO:0016020	CC: membrane
										GO:0055085	BP: transmembrane transport
										GO:0006855	BP: drug transmembrane transport
										GO:0015238	MF: drug transmembrane transporter activity
										GO:0015297	MF: antiporter activity
							TraesCS1B01G035300LC	17690890	17698452	GO:0031072	MF: heat shock protein binding
										GO:0051082	MF: unfolded protein binding
							TraesCS1B01G035400LC	17703560	17704213	GO:0003676	MF: nucleic acid binding
										GO:0046983	MF: protein dimerization activity
							TraesCS1B01G035500LC	17724134	17726754
							TraesCS1B01G037100	17730527	17739883
							TraesCS1B01G037200	17734947	17737854
							TraesCS1B01G037300	17743746	17745933
							TraesCS1B01G037400	17767028	17770807
							TraesCS1B01G035600LC	17780440	17781360
							TraesCS1B01G035700LC	17781577	17782728
							TraesCS1B01G037500	17784865	17786106
							TraesCS1B01G037600	17788683	17792569	GO:0005524	MF: ATP binding
										GO:0003676	MF: nucleic acid binding
							TraesCS1B01G037700	17792653	17795262
							TraesCS1B01G035800LC	17794234	17794842
							TraesCS1B01G037800	17795791	17799116
							TraesCS1B01G037900	17810810	17816891
							TraesCS1B01G035900LC	17831674	17831811
							TraesCS1B01G036000LC	17862773	17862898
							TraesCS1B01G036100LC	17875413	17877064
							TraesCS1B01G036200LC	17882753	17882923
							TraesCS1B01G036300LC	17883829	17884230
							TraesCS1B01G038000	17884038	17886088	GO:0003735	MF: structural constituent of ribosome
										GO:0005622	CC: intracellular
										GO:0005840	CC: ribosome
										GO:0006412	BP: translation
										GO:0003723	MF: RNA binding
										GO:0015934	CC: large ribosomal subunit
										GO:0016740	MF: transferase activity
							TraesCS1B01G038100	17889740	17892524
							TraesCS1B01G038200	17893474	17896564
							TraesCS1B01G036400LC	17954343	17955149
							TraesCS1B01G036500LC	17956467	17956874
							TraesCS1B01G036600LC	17956896	17957159
							TraesCS1B01G036700LC	17957429	17958262
							TraesCS1B01G036800LC	17958605	17959612
							TraesCS1B01G038300	17963320	17966241
							TraesCS1B01G036900LC	17995390	17996073	GO:0003677	MF: DNA binding
										GO:0006355	BP: regulation of transcription, DNA-templated
							TraesCS1B01G038400	18089773	18093637
							TraesCS1B01G038500	18115009	18118673
							TraesCS1B01G037000LC	18264635	18265656
							TraesCS1B01G037100LC	18266047	18266328
							TraesCS1B01G037200LC	18351844	18352314
	WDV_PH_1B2	Excalibur_c12376_569			0	0
	WDV_PH_1B3	wsnp_Ex_c2117_3976893			0	0
	WDV_PH_1B4	Kukri_c26168_423	1417711	1417808	28	31	TraesCS1B01G000100LC	459382	464560	GO:0043531	MF: ADP binding
							TraesCS1B01G000200	464567	465145
							TraesCS1B01G000200LC	525983	526336
							TraesCS1B01G000300LC	545434	545906
							TraesCS1B01G000400LC	573807	574088
							TraesCS1B01G000500LC	639267	639527
							TraesCS1B01G000600LC	639874	640110	GO:0005524	MF: ATP binding
										GO:0004386	MF: helicase activity
							TraesCS1B01G000300	711793	713476	GO:0043531	MF: ADP binding
							TraesCS1B01G000400	721873	724742	GO:0043531	MF: ADP binding
							TraesCS1B01G000700LC	727875	728084
							TraesCS1B01G000800LC	732249	732510
							TraesCS1B01G000900LC	881218	881691	GO:0046982	MF: protein heterodimerization activity
							TraesCS1B01G000500	882170	885188	GO:0043531	MF: ADP binding
							TraesCS1B01G001000LC	898606	905694	GO:0005524	MF: ATP binding
										GO:0004672	MF: protein kinase activity
										GO:0006468	BP: protein phosphorylation
										GO:0043531	MF: ADP binding
							TraesCS1B01G001100LC	1192716	1193030
							TraesCS1B01G000600	1198799	1199794	GO:0003735	MF: structural constituent of ribosome
										GO:0005622	CC: intracellular
										GO:0005840	CC: ribosome
										GO:0006412	BP: translation
							TraesCS1B01G001200LC	1199275	1199607
							TraesCS1B01G001300LC	1201323	1202333
							TraesCS1B01G000700	1201460	1203257
							TraesCS1B01G000800	1203582	1207214
							TraesCS1B01G000900	1208687	1213090	GO:0005515	MF: protein binding
										GO:0008270	MF: zinc ion binding
							TraesCS1B01G001000	1248713	1255880
							TraesCS1B01G001400LC	1255963	1256673
							TraesCS1B01G001100	1258800	1260681
							TraesCS1B01G001200	1265734	1266622
							TraesCS1B01G001300	1269290	1269826
							TraesCS1B01G001400	1272755	1344907
							TraesCS1B01G001500LC	1284433	1284741
							TraesCS1B01G001600LC	1413059	1413520
							TraesCS1B01G001500	1416127	1418511	GO:0005524	MF: ATP binding
										GO:0004672	MF: protein kinase activity
										GO:0006468	BP: protein phosphorylation
							TraesCS1B01G001600	1419308	1422174
							TraesCS1B01G001700	1423557	1426829	GO:0005506	MF: iron ion binding
										GO:0016705	MF: oxidoreductase activity, acting on paired donors, with incorporation or reduction of molecular oxygen
										GO:0020037	MF: heme binding
										GO:0055114	BP: oxidation-reduction process
							TraesCS1B01G001800	1430072	1436355	GO:0000166	MF: nucleotide binding
										GO:0000287	MF: magnesium ion binding
										GO:0004012	MF: phospholipid-translocating ATPase activity
										GO:0005524	MF: ATP binding
										GO:0015914	BP: phospholipid transport
										GO:0016021	CC: integral component of membrane
										GO:0046872	MF: metal ion binding
							TraesCS1B01G001900	1469939	1473067	GO:0005506	MF: iron ion binding
										GO:0016705	MF: oxidoreductase activity, acting on paired donors, with incorporation or reduction of molecular oxygen
										GO:0020037	MF: heme binding
										GO:0055114	BP: oxidation-reduction process
							TraesCS1B01G001700LC	1508407	1509245	GO:0003676	MF: nucleic acid binding
										GO:0003677	MF: DNA binding
							TraesCS1B01G001800LC	1511593	1513112	GO:0003677	MF: DNA binding
										GO:0006355	BP: regulation of transcription, DNA-templated
							TraesCS1B01G001900LC	1513928	1514322
							TraesCS1B01G002000	1522754	1534577	GO:0006355	BP: regulation of transcription, DNA-templated
							TraesCS1B01G002000LC	1533705	1534169
							TraesCS1B01G002100	1684683	1688614
							TraesCS1B01G002100LC	1705908	1710750	GO:0043531	MF: ADP binding
							TraesCS1B01G002200	1710777	1714929	GO:0005524	MF: ATP binding
										GO:0004672	MF: protein kinase activity
										GO:0006468	BP: protein phosphorylation
							TraesCS1B01G002200LC	1717239	1718887	GO:0016021	CC: integral component of membrane
										GO:0015293	MF: symporter activity
							TraesCS1B01G002300LC	1726834	1727304
							TraesCS1B01G002300	1728414	1733242	GO:0043531	MF: ADP binding
							TraesCS1B01G002400LC	1732426	1733269
							TraesCS1B01G002500LC	1743271	1743867
							TraesCS1B01G002600LC	1779163	1781634
							TraesCS1B01G002400	1781670	1783412	GO:0043531	MF: ADP binding
							TraesCS1B01G002700LC	1804401	1805090
							TraesCS1B01G002800LC	1806144	1806356
							TraesCS1B01G002900LC	1807602	1807994
							TraesCS1B01G002500	1808491	1812005	GO:0043531	MF: ADP binding
							TraesCS1B01G003000LC	1817197	1817892	GO:0005515	MF: protein binding
										GO:0005524	MF: ATP binding
										GO:0004672	MF: protein kinase activity
										GO:0006468	BP: protein phosphorylation
							TraesCS1B01G002600	1818420	1819343	GO:0005515	MF: protein binding
							TraesCS1B01G003100LC	1819346	1819720
							TraesCS1B01G002700	1826151	1829429	GO:0005515	MF: protein binding
							TraesCS1B01G002800	1843732	1848926	GO:0043531	MF: ADP binding
							TraesCS1B01G003200LC	1934701	1935687	GO:0008270	MF: zinc ion binding
	WDV_PH_1B5	BS00068182_51	24636311	24636411	12	18				GO:0003676	MF: nucleic acid binding
							TraesCS1B01G003300LC	1939039	1939389
							TraesCS1B01G002900	1939252	1943062	GO:0043531	MF: ADP binding
							TraesCS1B01G003400LC	1950951	1951957
							TraesCS1B01G003500LC	1953599	1969179	GO:0005524	MF: ATP binding
										GO:0004672	MF: protein kinase activity
										GO:0006468	BP: protein phosphorylation
							TraesCS1B01G003000	1969181	1972975	GO:0043531	MF: ADP binding
							TraesCS1B01G003100	2003773	2008869	GO:0043531	MF: ADP binding
							TraesCS1B01G003600LC	2020847	2021395
							TraesCS1B01G003700LC	2021788	2022915	GO:0008270	MF: zinc ion binding
							TraesCS1B01G003200	2056317	2064773	GO:0005524	MF: ATP binding
										GO:0004672	MF: protein kinase activity
										GO:0006468	BP: protein phosphorylation
							TraesCS1B01G003300	2075866	2087400	GO:0005524	MF: ATP binding
										GO:0004672	MF: protein kinase activity
										GO:0006468	BP: protein phosphorylation
							TraesCS1B01G003400	2109030	2110187	GO:0005524	MF: ATP binding
										GO:0004672	MF: protein kinase activity
										GO:0006468	BP: protein phosphorylation
							TraesCS1B01G003500	2117595	2118464	GO:0005515	MF: protein binding
							TraesCS1B01G003600	2120478	2136645	GO:0043531	MF: ADP binding
							TraesCS1B01G003800LC	2203479	2204348
							TraesCS1B01G003900LC	2205165	2205749
							TraesCS1B01G003700	2228115	2232041	GO:0043531	MF: ADP binding
							TraesCS1B01G003800	2233991	2234843
							TraesCS1B01G004000LC	2237508	2237936
							TraesCS1B01G004100LC	2245106	2245775
							TraesCS1B01G004200LC	2245972	2246471
							TraesCS1B01G003900	2273655	2274698
							TraesCS1B01G004300LC	2275448	2275828
							TraesCS1B01G004400LC	2277870	2278987
							TraesCS1B01G004000	2301538	2308114	GO:0005524	MF: ATP binding
										GO:0004672	MF: protein kinase activity
										GO:0006468	BP: protein phosphorylation
										GO:0043531	MF: ADP binding
							TraesCS1B01G004500LC	2330211	2331820
							TraesCS1B01G004600LC	2333155	2334312
							TraesCS1B01G004700LC	2334694	2337854
							TraesCS1B01G004800LC	2348470	2348973
							TraesCS1B01G004900LC	2353662	2354171
							TraesCS1B01G004100	2354399	2357764
	WDV_PH_1B6	Tdurum_contig60509_232	510980525	510980625	14	15	TraesCS1B01G292700	510208308	510209312
							TraesCS1B01G518600LC	510209710	510210092
							TraesCS1B01G518700LC	510211257	510211598
							TraesCS1B01G518800LC	510214641	510215138	GO:0003676	MF: nucleic acid binding
							TraesCS1B01G518900LC	510221970	510222410
							TraesCS1B01G519000LC	510222588	510222908
							TraesCS1B01G519100LC	510223235	510226654
							TraesCS1B01G292800	510598733	510602454	GO:0046872	MF: metal ion binding
										GO:0030001	BP: metal ion transport
							TraesCS1B01G292900	510790572	510793776	GO:0005515	MF: protein binding
							TraesCS1B01G293000	510796906	510803198	GO:0008270	MF: zinc ion binding
										GO:0005524	MF: ATP binding
										GO:0016021	CC: integral component of membrane
										GO:0016020	CC: membrane
										GO:0006508	BP: proteolysis
										GO:0004222	MF: metalloendopeptidase activity
							TraesCS1B01G293100	510808365	510810963	GO:0055114	BP: oxidation-reduction process
										GO:0016491	MF: oxidoreductase activity
										GO:0005507	MF: copper ion binding
										GO:0046274	BP: lignin catabolic process
										GO:0048046	CC: apoplast
										GO:0052716	MF: hydroquinone:oxygen oxidoreductase activity
							TraesCS1B01G293200	510813352	510813669
							TraesCS1B01G519200LC	510814986	510816350
							TraesCS1B01G519300LC	510817290	510817518
							TraesCS1B01G293300	510979760	510985634	GO:0003677	MF: DNA binding
							TraesCS1B01G519400LC	511190408	511192602
							TraesCS1B01G293400	511190531	511191199
							TraesCS1B01G519500LC	511191473	511191838
							TraesCS1B01G293500	511209829	511213458	GO:0005524	MF: ATP binding
										GO:0003777	MF: microtubule motor activity
										GO:0007018	BP: microtubule-based movement
										GO:0008017	MF: microtubule binding
							TraesCS1B01G519600LC	511409598	511410211
							TraesCS1B01G293600	511436501	511438622
							TraesCS1B01G519700LC	511438650	511439806	GO:0008270	MF: zinc ion binding
							TraesCS1B01G293700	511441905	511449456
							TraesCS1B01G293800	511451743	511453041
							TraesCS1B01G519800LC	511452030	511452392
							TraesCS1B01G519900LC	511476791	511477186
							TraesCS1B01G520000LC	511485280	511486837
							TraesCS1B01G293900	511967358	511972879	GO:0055114	BP: oxidation-reduction process
										GO:0016491	MF: oxidoreductase activity
										GO:0016020	CC: membrane
							TraesCS1B01G294000	511973279	511974910
	WDV_PH_1D1	Ra_c11906_1441	423858562	423858649	25	25	TraesCS1D01G454100LC	422862597	422867536
							TraesCS1D01G332200	422868961	422873459	GO:0006355	BP: regulation of transcription, DNA-templated
										GO:0003700	MF: transcription factor activity, sequence-specific DNA binding
										GO:0043565	MF: sequence-specific DNA binding
							TraesCS1D01G454200LC	422877963	422878280
							TraesCS1D01G454300LC	422879143	422880137
							TraesCS1D01G454400LC	422933363	422933787
							TraesCS1D01G454500LC	422941275	422941813
							TraesCS1D01G332300	422992329	422992709	GO:0009523	CC: photosystem II
										GO:0015979	BP: photosynthesis
										GO:0009507	CC: chloroplast
							TraesCS1D01G454600LC	422995698	422997276
							TraesCS1D01G454700LC	423004161	423008843
							TraesCS1D01G454800LC	423010957	423011397
							TraesCS1D01G332400	423012964	423013374
							TraesCS1D01G454900LC	423023803	423024933
							TraesCS1D01G455000LC	423026700	423027341
							TraesCS1D01G332500	423033751	423037576	GO:0000398	BP: mRNA splicing, via spliceosome
										GO:0005681	CC: spliceosomal complex
							TraesCS1D01G332600	423040944	423043505	GO:0003824	MF: catalytic activity
										GO:0051536	MF: iron-sulfur cluster binding
										GO:0009507	CC: chloroplast
										GO:0051539	MF: 4 iron, 4 sulfur cluster binding
										GO:0009107	BP: lipoate biosynthetic process
										GO:0016992	MF: lipoate synthase activity
							TraesCS1D01G332700	423044165	423050224
							TraesCS1D01G332800	423057072	423059615	GO:0016021	CC: integral component of membrane
										GO:0055085	BP: transmembrane transport
							TraesCS1D01G455100LC	423057358	423057561
							TraesCS1D01G332900	423249887	423258722	GO:0005524	MF: ATP binding
										GO:0004672	MF: protein kinase activity
										GO:0006468	BP: protein phosphorylation
										GO:0004674	MF: protein serine/threonine kinase activity
							TraesCS1D01G333000	423261565	423269992
							TraesCS1D01G333100	423275024	423278693	GO:0005515	MF: protein binding
										GO:0008270	MF: zinc ion binding
							TraesCS1D01G455200LC	423301434	423301955
							TraesCS1D01G455300LC	423305881	423306066
							TraesCS1D01G333200	423597891	423606735
							TraesCS1D01G455400LC	423629233	423629715	GO:0003676	MF: nucleic acid binding
							TraesCS1D01G455500LC	423629727	423630224
							TraesCS1D01G333300	423643651	423645115	GO:0055114	BP: oxidation-reduction process
										GO:0016491	MF: oxidoreductase activity
							TraesCS1D01G333400	423645862	423647745
							TraesCS1D01G455600LC	423655644	423657196
							TraesCS1D01G333500	423670382	423671434	GO:0005622	CC: intracellular
										GO:0000287	MF: magnesium ion binding
										GO:0005524	MF: ATP binding
										GO:0032957	BP: inositol trisphosphate metabolic process
										GO:0047325	MF: inositol tetrakisphosphate 1-kinase activity
										GO:0052725	MF: inositol-1,3,4-trisphosphate 6-kinase activity
										GO:0052726	MF: inositol-1,3,4-trisphosphate 5-kinase activity
							TraesCS1D01G333600	423733432	423733776
							TraesCS1D01G333700	423736935	423737783
							TraesCS1D01G455700LC	423737905	423738594	GO:0005515	MF: protein binding
							TraesCS1D01G333800	423763810	423766821	GO:0006508	BP: proteolysis
										GO:0004185	MF: serine-type carboxypeptidase activity
							TraesCS1D01G455800LC	423800803	423801318	GO:0005515	MF: protein binding
							TraesCS1D01G333900	423856897	423863588	GO:0005622	CC: intracellular
										GO:0005525	MF: GTP binding
										GO:0003924	MF: GTPase activity
										GO:0003743	MF: translation initiation factor activity
										GO:0006413	BP: translational initiation
							TraesCS1D01G334000	423881990	423882890
							TraesCS1D01G334100	423882945	423883394	GO:0055114	BP: oxidation-reduction process
										GO:0016491	MF: oxidoreductase activity
							TraesCS1D01G455900LC	423917637	423918026
							TraesCS1D01G334200	423919254	423923844	GO:0016021	CC: integral component of membrane
							TraesCS1D01G334300	423926564	423929140	GO:0005515	MF: protein binding
							TraesCS1D01G456000LC	424452887	424462708
							TraesCS1D01G456100LC	424475658	424481325	GO:0005515	MF: protein binding
										GO:0005524	MF: ATP binding
										GO:0004672	MF: protein kinase activity
										GO:0006468	BP: protein phosphorylation
							TraesCS1D01G456200LC	424635552	424636749
							TraesCS1D01G456300LC	424727342	424727863
							TraesCS1D01G334400	424728000	424731312
							TraesCS1D01G334500	424733214	424733612
							TraesCS1D01G334600	424736493	424743638
							TraesCS1D01G456400LC	424738604	424738858
							TraesCS1D01G456500LC	424751036	424751377
	WDV_PH_2B1	BS00009882_51	767651568	767651668	25	41	TraesCS2B01G578700	767014405	767018611	GO:0046872	MF: metal ion binding
							TraesCS2B01G578800	767019442	767022943
							TraesCS2B01G855900LC	767029501	767029950
							TraesCS2B01G856000LC	767039018	767039425
							TraesCS2B01G856100LC	767039689	767040791
							TraesCS2B01G578900	767054480	767054976
							TraesCS2B01G579000	767127600	767132410	GO:0055114	BP: oxidation-reduction process
										GO:0016491	MF: oxidoreductase activity
							TraesCS2B01G856200LC	767153267	767153690
							TraesCS2B01G856300LC	767154358	767155114	GO:0003676	MF: nucleic acid binding
										GO:0015074	BP: DNA integration
							TraesCS2B01G856400LC	767155691	767156014
							TraesCS2B01G579100	767168671	767172075	GO:0055114	BP: oxidation-reduction process
										GO:0016491	MF: oxidoreductase activity
							TraesCS2B01G579200	767173386	767176978	GO:0005524	MF: ATP binding
										GO:0006139	BP: nucleobase-containing compound metabolic process
										GO:0019205	MF: nucleobase-containing compound kinase activity
										GO:0016776	MF: phosphotransferase activity, phosphate group as acceptor
										GO:0004017	MF: adenylate kinase activity
							TraesCS2B01G856500LC	767300348	767300947
							TraesCS2B01G579300	767303215	767306488
							TraesCS2B01G856600LC	767339955	767365828	GO:0003676	MF: nucleic acid binding
							TraesCS2B01G579400	767371572	767375570	GO:0043531	MF: ADP binding
							TraesCS2B01G579500	767379191	767382927
							TraesCS2B01G579600	767406443	767424936
							TraesCS2B01G856700LC	767610756	767611250
							TraesCS2B01G856800LC	767638156	767638635
							TraesCS2B01G579700	767640256	767643047
							TraesCS2B01G579800	767651333	767657210	GO:0005515	MF: protein binding
							TraesCS2B01G856900LC	767661919	767662608	GO:0003676	MF: nucleic acid binding
							TraesCS2B01G857000LC	767665305	767668723
							TraesCS2B01G857100LC	767682242	767682987
							TraesCS2B01G857200LC	767687025	767687527
							TraesCS2B01G579900	767691006	767692565	GO:0006629	BP: lipid metabolic process
										GO:0008374	MF: O-acyltransferase activity
							TraesCS2B01G580000	767692830	767696741	GO:0004045	MF: aminoacyl-tRNA hydrolase activity
							TraesCS2B01G857300LC	767702812	767704486
							TraesCS2B01G857400LC	767704822	767705313
							TraesCS2B01G580100	767768311	767776047	GO:0004553	MF: hydrolase activity, hydrolyzing O-glycosyl compounds
										GO:0005975	BP: carbohydrate metabolic process
										GO:0003824	MF: catalytic activity
										GO:0030246	MF: carbohydrate binding
							TraesCS2B01G857500LC	767821890	767822345
							TraesCS2B01G580200	767889882	767893185	GO:0004553	MF: hydrolase activity, hydrolyzing O-glycosyl compounds
										GO:0005975	BP: carbohydrate metabolic process
										GO:0003824	MF: catalytic activity
										GO:0030246	MF: carbohydrate binding
							TraesCS2B01G857600LC	767895920	767896033
							TraesCS2B01G857700LC	767902686	767903138
							TraesCS2B01G857800LC	767903767	767904311
							TraesCS2B01G857900LC	767915364	767915666
							TraesCS2B01G858000LC	767916913	767917503
							TraesCS2B01G858100LC	767918268	767919420
							TraesCS2B01G858200LC	767944192	767945547
							TraesCS2B01G858300LC	767946001	767946942
							TraesCS2B01G858400LC	768024409	768025959	GO:0004553	MF: hydrolase activity, hydrolyzing O-glycosyl compounds
										GO:0005975	BP: carbohydrate metabolic process
							TraesCS2B01G858500LC	768026362	768027509	GO:0004553	MF: hydrolase activity, hydrolyzing O-glycosyl compounds
										GO:0005975	BP: carbohydrate metabolic process
										GO:0003824	MF: catalytic activity
										GO:0030246	MF: carbohydrate binding
							TraesCS2B01G858600LC	768037019	768037804	GO:0003676	MF: nucleic acid binding
							TraesCS2B01G580300	768051667	768055013	GO:0004553	MF: hydrolase activity, hydrolyzing O-glycosyl compounds
										GO:0005975	BP: carbohydrate metabolic process
										GO:0003824	MF: catalytic activity
										GO:0030246	MF: carbohydrate binding
							TraesCS2B01G858700LC	768056911	768057429
							TraesCS2B01G580400	768057582	768060808	GO:0005515	MF: protein binding
										GO:0005524	MF: ATP binding
										GO:0004672	MF: protein kinase activity
										GO:0006468	BP: protein phosphorylation
										GO:0005509	MF: calcium ion binding
										GO:0030247	MF: polysaccharide binding
							TraesCS2B01G580500	768061727	768062158
							TraesCS2B01G580600	768072524	768072921
							TraesCS2B01G580700	768103358	768108228	GO:0005524	MF: ATP binding
										GO:0004672	MF: protein kinase activity
										GO:0006468	BP: protein phosphorylation
										GO:0030247	MF: polysaccharide binding
							TraesCS2B01G858800LC	768109003	768109335
							TraesCS2B01G858900LC	768137187	768137555	GO:0003676	MF: nucleic acid binding
							TraesCS2B01G580800	768289431	768293206	GO:0005515	MF: protein binding
										GO:0005524	MF: ATP binding
										GO:0004672	MF: protein kinase activity
										GO:0006468	BP: protein phosphorylation
							TraesCS2B01G859000LC	768368932	768369573
							TraesCS2B01G859100LC	768407013	768407390
							TraesCS2B01G859200LC	768414648	768414920
							TraesCS2B01G859300LC	768417897	768418712
							TraesCS2B01G859400LC	768545347	768545757
							TraesCS2B01G859500LC	768545785	768546996	GO:0003676	MF: nucleic acid binding
							TraesCS2B01G580900	768547900	768551035
							TraesCS2B01G859600LC	768567340	768567879
							TraesCS2B01G859700LC	768572348	768573986
							TraesCS2B01G859800LC	768588339	768589565
							TraesCS2B01G859900LC	768607119	768612263
							TraesCS2B01G581000	768609548	768611309	GO:0006508	BP: proteolysis
										GO:0008234	MF: cysteine-type peptidase activity
							TraesCS2B01G581100	768612626	768617431	GO:0005515	MF: protein binding
	WDV_PH_3A1	Excalibur_c48047_90			0	0
	WDV_PH_3B1	Excalibur_c9001_569	353469981	353470081	1	22	TraesCS3B01G359800LC	352658253	352658510
							TraesCS3B01G232000	353468859	353471650	GO:0000145	CC: exocyst
										GO:0006904	BP: vesicle docking involved in exocytosis
							TraesCS3B01G359900LC	353522379	353522756
							TraesCS3B01G360000LC	353584023	353584613
							TraesCS3B01G360100LC	353843170	353845333
							TraesCS3B01G360200LC	353856280	353857555
							TraesCS3B01G360300LC	353861647	353865269
							TraesCS3B01G360400LC	353865892	353867126
							TraesCS3B01G360500LC	353867576	353867959
							TraesCS3B01G360600LC	353971170	353971517
							TraesCS3B01G232100	353993997	354036739
							TraesCS3B01G360700LC	354002493	354003602
							TraesCS3B01G360800LC	354012593	354013228
							TraesCS3B01G360900LC	354018470	354018814
							TraesCS3B01G361000LC	354028706	354029379
							TraesCS3B01G361100LC	354029657	354030172
							TraesCS3B01G361200LC	354033551	354034196
							TraesCS3B01G361300LC	354328334	354329437
							TraesCS3B01G361400LC	354329504	354329710
							TraesCS3B01G361500LC	354330469	354331167
							TraesCS3B01G361600LC	354369508	354370055
							TraesCS3B01G361700LC	354372604	354372981
							TraesCS3B01G232200	354430160	354431349
	WDV_PH_3B2	wsnp_Ex_c2609_4852360			0	0
	WDV_PH_3B3	IAAV3519	672961307	672961407	25	50	TraesCS3B01G433000	671996046	671999015	GO:0016773	MF: phosphotransferase activity, alcohol group as acceptor
										GO:0004747	MF: ribokinase activity
										GO:0006014	BP: D-ribose metabolic process
							TraesCS3B01G433100	672099254	672102664	GO:0005515	MF: protein binding
							TraesCS3B01G433200	672103741	672107689	GO:0016787	MF: hydrolase activity
							TraesCS3B01G433300	672109736	672110797
							TraesCS3B01G628300LC	672131409	672132847	GO:0003676	MF: nucleic acid binding
							TraesCS3B01G628400LC	672158765	672159397
							TraesCS3B01G628500LC	672250760	672251125
							TraesCS3B01G628600LC	672251522	672252172
							TraesCS3B01G628700LC	672262376	672262585
							TraesCS3B01G628800LC	672262817	672263096
							TraesCS3B01G628900LC	672276280	672276761
							TraesCS3B01G629000LC	672361742	672362041
							TraesCS3B01G629100LC	672371751	672372772	GO:0016788	MF: hydrolase activity, acting on ester bonds
							TraesCS3B01G629200LC	672372816	672373254
							TraesCS3B01G629300LC	672374633	672375040
							TraesCS3B01G629400LC	672375225	672381694
							TraesCS3B01G433400	672381005	672384862	GO:0005515	MF: protein binding
										GO:0008270	MF: zinc ion binding
										GO:0006355	BP: regulation of transcription, DNA-templated
										GO:0005634	CC: nucleus
										GO:0003712	MF: transcription cofactor activity
										GO:0004402	MF: histone acetyltransferase activity
							TraesCS3B01G629500LC	672385266	672385565
							TraesCS3B01G433500	672385607	672391170	GO:0005509	MF: calcium ion binding
										GO:0043022	MF: ribosome binding
							TraesCS3B01G629600LC	672398273	672398662	GO:0016788	MF: hydrolase activity, acting on ester bonds
							TraesCS3B01G433600	672402640	672406140	GO:0005515	MF: protein binding
										GO:0005524	MF: ATP binding
										GO:0004672	MF: protein kinase activity
										GO:0006468	BP: protein phosphorylation
							TraesCS3B01G629700LC	672415715	672416089
							TraesCS3B01G629800LC	672434490	672434849
							TraesCS3B01G629900LC	672434853	672435158	GO:0008270	MF: zinc ion binding
										GO:0003676	MF: nucleic acid binding
							TraesCS3B01G433700	672441314	672442468	GO:0005515	MF: protein binding
							TraesCS3B01G433800	672524851	672525528	GO:0005515	MF: protein binding
							TraesCS3B01G433900	672575612	672581246	GO:0005515	MF: protein binding
							TraesCS3B01G630000LC	672604543	672608856	GO:0016747	MF: transferase activity, transferring acyl groups other than amino-acyl groups
							TraesCS3B01G630100LC	672632799	672633590	GO:0005515	MF: protein binding
							TraesCS3B01G630200LC	672671696	672675853
							TraesCS3B01G630300LC	672700577	672700870
							TraesCS3B01G630400LC	672700915	672701268
							TraesCS3B01G630500LC	672703115	672706326	GO:0016747	MF: transferase activity, transferring acyl groups other than amino-acyl groups
							TraesCS3B01G434000	672718850	672719635	GO:0005515	MF: protein binding
							TraesCS3B01G630600LC	672722839	672723018
							TraesCS3B01G630700LC	672733996	672735542	GO:0008270	MF: zinc ion binding
							TraesCS3B01G434100	672743929	672744741	GO:0005515	MF: protein binding
							TraesCS3B01G434200	672769537	672770358	GO:0005515	MF: protein binding
							TraesCS3B01G630800LC	672773266	672774832
							TraesCS3B01G630900LC	672776164	672776634	GO:0005515	MF: protein binding
							TraesCS3B01G631000LC	672779211	672779609
							TraesCS3B01G434300	672780141	672782360	GO:0055114	BP: oxidation-reduction process
										GO:0016491	MF: oxidoreductase activity
							TraesCS3B01G434400	672851360	672853399	GO:0005975	BP: carbohydrate metabolic process
										GO:0004650	MF: polygalacturonase activity
							TraesCS3B01G434500	672864805	672870417	GO:0004553	MF: hydrolase activity, hydrolyzing O-glycosyl compounds
										GO:0005975	BP: carbohydrate metabolic process
										GO:0004563	MF: beta-N-acetylhexosaminidase activity
							TraesCS3B01G631100LC	672865245	672865652
							TraesCS3B01G434600	672870530	672874027	GO:0005515	MF: protein binding
										GO:0051321	BP: meiotic cell cycle
							TraesCS3B01G631200LC	672880310	672880638
							TraesCS3B01G631300LC	672881147	672881777	GO:0000287	MF: magnesium ion binding
										GO:0015977	BP: carbon fixation
										GO:0016984	MF: ribulose-bisphosphate carboxylase activity
							TraesCS3B01G631400LC	672883412	672888041
							TraesCS3B01G631500LC	672893409	672893856
							TraesCS3B01G631600LC	672898071	672898370
							TraesCS3B01G631700LC	672952460	672952786
							TraesCS3B01G434700	672960780	672962493
							TraesCS3B01G631800LC	672964441	672965076
							TraesCS3B01G631900LC	673059788	673060090
							TraesCS3B01G434800	673060728	673062240
							TraesCS3B01G434900	673094668	673098272
							TraesCS3B01G632000LC	673099051	673099406
							TraesCS3B01G632100LC	673102863	673106086
							TraesCS3B01G632200LC	673107296	673107949	GO:0003676	MF: nucleic acid binding
							TraesCS3B01G435000	673111239	673111664
							TraesCS3B01G632300LC	673112364	673112603
							TraesCS3B01G435100	673140147	673142157	GO:0016491	MF: oxidoreductase activity
							TraesCS3B01G435200	673169542	673172678	GO:0005524	MF: ATP binding
										GO:0004672	MF: protein kinase activity
										GO:0006468	BP: protein phosphorylation
										GO:0004674	MF: protein serine/threonine kinase activity
										GO:0048544	BP: recognition of pollen
							TraesCS3B01G632400LC	673290926	673293297
							TraesCS3B01G632500LC	673536573	673536875
							TraesCS3B01G632600LC	673538759	673539555
							TraesCS3B01G632700LC	673602155	673602628	GO:0003677	MF: DNA binding
										GO:0004803	MF: transposase activity
										GO:0006313	BP: transposition, DNA-mediated
							TraesCS3B01G435300	673606424	673606972	GO:0008270	MF: zinc ion binding
							TraesCS3B01G435400	673794340	673795794	GO:0005515	MF: protein binding
							TraesCS3B01G632800LC	673797831	673798099
							TraesCS3B01G632900LC	673798215	673799618	GO:0003676	MF: nucleic acid binding
										GO:0046983	MF: protein dimerization activity
							TraesCS3B01G633000LC	673835529	673837556
							TraesCS3B01G435500	673845624	673847060	GO:0055114	BP: oxidation-reduction process
										GO:0016491	MF: oxidoreductase activity
							TraesCS3B01G435600	673849463	673853697
	WDV_PH_3B4	BobWhite_c24364_73	672961307	672961407	24	51	TraesCS3B01G433000	671996046	671999015	GO:0016773	MF: phosphotransferase activity, alcohol group as acceptor
										GO:0004747	MF: ribokinase activity
										GO:0006014	BP: D-ribose metabolic process
							TraesCS3B01G433100	672099254	672102664	GO:0005515	MF: protein binding
							TraesCS3B01G433200	672103741	672107689	GO:0016787	MF: hydrolase activity
							TraesCS3B01G433300	672109736	672110797
							TraesCS3B01G628300LC	672131409	672132847	GO:0003676	MF: nucleic acid binding
							TraesCS3B01G628400LC	672158765	672159397
							TraesCS3B01G628500LC	672250760	672251125
							TraesCS3B01G628600LC	672251522	672252172
							TraesCS3B01G628700LC	672262376	672262585
							TraesCS3B01G628800LC	672262817	672263096
							TraesCS3B01G628900LC	672276280	672276761
							TraesCS3B01G629000LC	672361742	672362041
							TraesCS3B01G629100LC	672371751	672372772	GO:0016788	MF: hydrolase activity, acting on ester bonds
							TraesCS3B01G629200LC	672372816	672373254
							TraesCS3B01G629300LC	672374633	672375040
							TraesCS3B01G629400LC	672375225	672381694
							TraesCS3B01G433400	672381005	672384862	GO:0005515	MF: protein binding
										GO:0008270	MF: zinc ion binding
										GO:0006355	BP: regulation of transcription, DNA-templated
										GO:0005634	CC: nucleus
										GO:0003712	MF: transcription cofactor activity
										GO:0004402	MF: histone acetyltransferase activity
							TraesCS3B01G629500LC	672385266	672385565
							TraesCS3B01G433500	672385607	672391170	GO:0005509	MF: calcium ion binding
										GO:0043022	MF: ribosome binding
							TraesCS3B01G629600LC	672398273	672398662	GO:0016788	MF: hydrolase activity, acting on ester bonds
							TraesCS3B01G433600	672402640	672406140	GO:0005515	MF: protein binding
										GO:0005524	MF: ATP binding
										GO:0004672	MF: protein kinase activity
										GO:0006468	BP: protein phosphorylation
							TraesCS3B01G629700LC	672415715	672416089
							TraesCS3B01G629800LC	672434490	672434849
							TraesCS3B01G629900LC	672434853	672435158	GO:0008270	MF: zinc ion binding
										GO:0003676	MF: nucleic acid binding
							TraesCS3B01G433700	672441314	672442468	GO:0005515	MF: protein binding
							TraesCS3B01G433800	672524851	672525528	GO:0005515	MF: protein binding
							TraesCS3B01G433900	672575612	672581246	GO:0005515	MF: protein binding
							TraesCS3B01G630000LC	672604543	672608856	GO:0016747	MF: transferase activity, transferring acyl groups other than amino-acyl groups
							TraesCS3B01G630100LC	672632799	672633590	GO:0005515	MF: protein binding
							TraesCS3B01G630200LC	672671696	672675853
							TraesCS3B01G630300LC	672700577	672700870
							TraesCS3B01G630400LC	672700915	672701268
							TraesCS3B01G630500LC	672703115	672706326	GO:0016747	MF: transferase activity, transferring acyl groups other than amino-acyl groups
							TraesCS3B01G434000	672718850	672719635	GO:0005515	MF: protein binding
							TraesCS3B01G630600LC	672722839	672723018
							TraesCS3B01G630700LC	672733996	672735542	GO:0008270	MF: zinc ion binding
							TraesCS3B01G434100	672743929	672744741	GO:0005515	MF: protein binding
							TraesCS3B01G434200	672769537	672770358	GO:0005515	MF: protein binding
							TraesCS3B01G630800LC	672773266	672774832
							TraesCS3B01G630900LC	672776164	672776634	GO:0005515	MF: protein binding
							TraesCS3B01G631000LC	672779211	672779609
							TraesCS3B01G434300	672780141	672782360	GO:0055114	BP: oxidation-reduction process
										GO:0016491	MF: oxidoreductase activity
							TraesCS3B01G434400	672851360	672853399	GO:0005975	BP: carbohydrate metabolic process
										GO:0004650	MF: polygalacturonase activity
							TraesCS3B01G434500	672864805	672870417	GO:0004553	MF: hydrolase activity, hydrolyzing O-glycosyl compounds
										GO:0005975	BP: carbohydrate metabolic process
										GO:0004563	MF: beta-N-acetylhexosaminidase activity
							TraesCS3B01G631100LC	672865245	672865652
							TraesCS3B01G434600	672870530	672874027	GO:0005515	MF: protein binding
										GO:0051321	BP: meiotic cell cycle
							TraesCS3B01G631200LC	672880310	672880638
							TraesCS3B01G631300LC	672881147	672881777	GO:0000287	MF: magnesium ion binding
										GO:0015977	BP: carbon fixation
										GO:0016984	MF: ribulose-bisphosphate carboxylase activity
							TraesCS3B01G631400LC	672883412	672888041
							TraesCS3B01G631500LC	672893409	672893856
							TraesCS3B01G631600LC	672898071	672898370
							TraesCS3B01G631700LC	672952460	672952786
							TraesCS3B01G434700	672960780	672962493
							TraesCS3B01G631800LC	672964441	672965076
							TraesCS3B01G631900LC	673059788	673060090
							TraesCS3B01G434800	673060728	673062240
							TraesCS3B01G434900	673094668	673098272
							TraesCS3B01G632000LC	673099051	673099406
							TraesCS3B01G632100LC	673102863	673106086
							TraesCS3B01G632200LC	673107296	673107949	GO:0003676	MF: nucleic acid binding
							TraesCS3B01G435000	673111239	673111664
							TraesCS3B01G632300LC	673112364	673112603
							TraesCS3B01G435100	673140147	673142157	GO:0016491	MF: oxidoreductase activity
							TraesCS3B01G435200	673169542	673172678	GO:0005524	MF: ATP binding
										GO:0004672	MF: protein kinase activity
										GO:0006468	BP: protein phosphorylation
										GO:0004674	MF: protein serine/threonine kinase activity
										GO:0048544	BP: recognition of pollen
							TraesCS3B01G632400LC	673290926	673293297
							TraesCS3B01G632500LC	673536573	673536875
							TraesCS3B01G632600LC	673538759	673539555
							TraesCS3B01G632700LC	673602155	673602628	GO:0003677	MF: DNA binding
										GO:0004803	MF: transposase activity
										GO:0006313	BP: transposition, DNA-mediated
							TraesCS3B01G435300	673606424	673606972	GO:0008270	MF: zinc ion binding
							TraesCS3B01G435400	673794340	673795794	GO:0005515	MF: protein binding
							TraesCS3B01G632800LC	673797831	673798099
							TraesCS3B01G632900LC	673798215	673799618	GO:0003676	MF: nucleic acid binding
										GO:0046983	MF: protein dimerization activity
							TraesCS3B01G633000LC	673835529	673837556
							TraesCS3B01G435500	673845624	673847060	GO:0055114	BP: oxidation-reduction process
										GO:0016491	MF: oxidoreductase activity
							TraesCS3B01G435600	673849463	673853697
	WDV_PH_4A1	RAC875_rep_c117027_577	722908723	722908819	19	49	TraesCS4A01G456700	721923753	721924314
							TraesCS4A01G682200LC	721924471	721924863
							TraesCS4A01G682300LC	721925569	721925910
							TraesCS4A01G682400LC	721926093	721926575
							TraesCS4A01G456800	721927265	721927770
							TraesCS4A01G682500LC	722014880	722015290	GO:0003676	MF: nucleic acid binding
							TraesCS4A01G682600LC	722019725	722020078
							TraesCS4A01G682700LC	722043456	722043962	GO:0008270	MF: zinc ion binding
										GO:0003676	MF: nucleic acid binding
							TraesCS4A01G682800LC	722071374	722071748
							TraesCS4A01G682900LC	722134729	722134953
							TraesCS4A01G683000LC	722136864	722137223
							TraesCS4A01G683100LC	722137240	722138028
							TraesCS4A01G683200LC	722268187	722270681	GO:0003676	MF: nucleic acid binding
							TraesCS4A01G683300LC	722280930	722281331	GO:0008270	MF: zinc ion binding
										GO:0003676	MF: nucleic acid binding
							TraesCS4A01G683400LC	722282028	722282351	GO:0003676	MF: nucleic acid binding
										GO:0015074	BP: DNA integration
							TraesCS4A01G456900	722287491	722294625	GO:0005524	MF: ATP binding
										GO:0004672	MF: protein kinase activity
										GO:0006468	BP: protein phosphorylation
							TraesCS4A01G457000	722297019	722299894	GO:0005524	MF: ATP binding
										GO:0004672	MF: protein kinase activity
										GO:0006468	BP: protein phosphorylation
										GO:0004674	MF: protein serine/threonine kinase activity
							TraesCS4A01G683500LC	722330072	722336002	GO:0005524	MF: ATP binding
										GO:0004672	MF: protein kinase activity
										GO:0006468	BP: protein phosphorylation
							TraesCS4A01G683600LC	722339140	722339924
							TraesCS4A01G683700LC	722378141	722378596	GO:0003676	MF: nucleic acid binding
							TraesCS4A01G683800LC	722408154	722408705
							TraesCS4A01G457100	722410062	722414123	GO:0003824	MF: catalytic activity
										GO:0009116	BP: nucleoside metabolic process
							TraesCS4A01G457200	722414858	722415789	GO:0003677	MF: DNA binding
							TraesCS4A01G683900LC	722498930	722499235
							TraesCS4A01G684000LC	722516195	722516671
							TraesCS4A01G684100LC	722624021	722624669
							TraesCS4A01G684200LC	722648379	722648807	GO:0003676	MF: nucleic acid binding
							TraesCS4A01G684300LC	722661027	722661326
							TraesCS4A01G684400LC	722759671	722759976
							TraesCS4A01G684500LC	722779093	722779338	GO:0003735	MF: structural constituent of ribosome
										GO:0005840	CC: ribosome
										GO:0006412	BP: translation
							TraesCS4A01G457300	722779471	722779830	GO:0003735	MF: structural constituent of ribosome
										GO:0005840	CC: ribosome
										GO:0006412	BP: translation
							TraesCS4A01G684600LC	722779963	722780298	GO:0003723	MF: RNA binding
										GO:0003743	MF: translation initiation factor activity
										GO:0006413	BP: translational initiation
							TraesCS4A01G684700LC	722780379	722780501
							TraesCS4A01G684800LC	722780706	722781014	GO:0003735	MF: structural constituent of ribosome
										GO:0005840	CC: ribosome
										GO:0006412	BP: translation
							TraesCS4A01G684900LC	722789175	722789692
							TraesCS4A01G685000LC	722790378	722790806
							TraesCS4A01G457400	722837844	722839786	GO:0003735	MF: structural constituent of ribosome
										GO:0005622	CC: intracellular
										GO:0005840	CC: ribosome
										GO:0006412	BP: translation
										GO:0003676	MF: nucleic acid binding
										GO:0003723	MF: RNA binding
							TraesCS4A01G685100LC	722838992	722839198
							TraesCS4A01G457500	722841516	722845182	GO:0016603	MF: glutaminyl-peptide cyclotransferase activity
										GO:0017186	BP: peptidyl-pyroglutamic acid biosynthetic process, using glutaminyl-peptide cyclotransferase
							TraesCS4A01G457600	722882391	722887381
							TraesCS4A01G457700	722899708	722905534
							TraesCS4A01G457800	722905079	722906903	GO:0003735	MF: structural constituent of ribosome
										GO:0005622	CC: intracellular
										GO:0005840	CC: ribosome
										GO:0006412	BP: translation
										GO:0003676	MF: nucleic acid binding
										GO:0003723	MF: RNA binding
							TraesCS4A01G457900	722907610	722916249	GO:0043531	MF: ADP binding
							TraesCS4A01G685200LC	722926121	722931643
							TraesCS4A01G458000	723018222	723023198
							TraesCS4A01G458100	723141492	723142319	GO:0008168	MF: methyltransferase activity
							TraesCS4A01G685300LC	723200906	723204582
							TraesCS4A01G685400LC	723457302	723457496
							TraesCS4A01G685500LC	723507980	723508207
							TraesCS4A01G458200	723513178	723518607
							TraesCS4A01G685600LC	723528405	723528581	GO:0005515	MF: protein binding
										GO:0043531	MF: ADP binding
							TraesCS4A01G685700LC	723531475	723531807
							TraesCS4A01G458300	723588752	723609420	GO:0005524	MF: ATP binding
										GO:0004672	MF: protein kinase activity
										GO:0006468	BP: protein phosphorylation
										GO:0043531	MF: ADP binding
										GO:0005509	MF: calcium ion binding
							TraesCS4A01G685800LC	723589278	723592173	GO:0003676	MF: nucleic acid binding
							TraesCS4A01G685900LC	723610634	723611053
							TraesCS4A01G458400	723636968	723640228	GO:0008168	MF: methyltransferase activity
							TraesCS4A01G686000LC	723690469	723692989	GO:0016021	CC: integral component of membrane
										GO:0006952	BP: defense response
							TraesCS4A01G458500	723709354	723710058	GO:0003677	MF: DNA binding
							TraesCS4A01G686100LC	723723842	723724147
							TraesCS4A01G686200LC	723724391	723724945
							TraesCS4A01G686300LC	723726816	723727412
							TraesCS4A01G686400LC	723729353	723730183
							TraesCS4A01G686500LC	723757060	723759162
							TraesCS4A01G686600LC	723780737	723781756
							TraesCS4A01G686700LC	723794913	723795668
							TraesCS4A01G686800LC	723795674	723796081
							TraesCS4A01G458600	723806694	723810629	GO:0003676	MF: nucleic acid binding
							TraesCS4A01G686900LC	723877955	723878304
	WDV_PH_4A2	Excalibur_rep_c69170_425	737412502	737412594	38	58	TraesCS4A01G479700	736409426	736433739	GO:0043531	MF: ADP binding
							TraesCS4A01G720900LC	736412814	736413293
							TraesCS4A01G721000LC	736429979	736430818
							TraesCS4A01G721100LC	736438574	736443206
							TraesCS4A01G721200LC	736464047	736470581	GO:0043531	MF: ADP binding
							TraesCS4A01G721300LC	736470426	736470734
							TraesCS4A01G721400LC	736474761	736475105
							TraesCS4A01G721500LC	736502248	736502559
							TraesCS4A01G479800	736515307	736524203	GO:0005524	MF: ATP binding
										GO:0004672	MF: protein kinase activity
										GO:0006468	BP: protein phosphorylation
										GO:0043531	MF: ADP binding
							TraesCS4A01G721600LC	736558605	736559519
							TraesCS4A01G479900	736570750	736571964	GO:0043531	MF: ADP binding
							TraesCS4A01G480000	736572006	736575036	GO:0043531	MF: ADP binding
							TraesCS4A01G721700LC	736589015	736589338
							TraesCS4A01G721800LC	736611254	736612282
							TraesCS4A01G721900LC	736691848	736693535	GO:0003723	MF: RNA binding
										GO:0006396	BP: RNA processing
										GO:0016779	MF: nucleotidyltransferase activity
							TraesCS4A01G722000LC	736695246	736696171
							TraesCS4A01G722100LC	736705595	736705915	GO:0005515	MF: protein binding
										GO:0005488	MF: binding
							TraesCS4A01G722200LC	736707766	736708749
							TraesCS4A01G722300LC	736708824	736709160	GO:0005515	MF: protein binding
										GO:0005488	MF: binding
							TraesCS4A01G722400LC	736724902	736728114	GO:0043531	MF: ADP binding
							TraesCS4A01G480100	736755572	736760974	GO:0043531	MF: ADP binding
							TraesCS4A01G722500LC	736761021	736761738
							TraesCS4A01G722600LC	736811661	736812035
							TraesCS4A01G722700LC	736837679	736838590
							TraesCS4A01G722800LC	736868877	736870161	GO:0005515	MF: protein binding
							TraesCS4A01G722900LC	736870770	736871267	GO:0005524	MF: ATP binding
										GO:0004672	MF: protein kinase activity
										GO:0006468	BP: protein phosphorylation
							TraesCS4A01G480200	736883978	736887181	GO:0043531	MF: ADP binding
							TraesCS4A01G723000LC	736887218	736887841
							TraesCS4A01G723100LC	736896775	736897479
							TraesCS4A01G723200LC	736897492	736898619	GO:0043531	MF: ADP binding
							TraesCS4A01G480300	736898790	736900703
							TraesCS4A01G723300LC	736901538	736902155
							TraesCS4A01G723400LC	736902429	736903140	GO:0008270	MF: zinc ion binding
										GO:0003676	MF: nucleic acid binding
							TraesCS4A01G723500LC	736903382	736903762	GO:0003676	MF: nucleic acid binding
										GO:0015074	BP: DNA integration
							TraesCS4A01G480400	736935392	736937198	GO:0005506	MF: iron ion binding
										GO:0016705	MF: oxidoreductase activity, acting on paired donors, with incorporation or reduction of molecular oxygen
										GO:0020037	MF: heme binding
										GO:0055114	BP: oxidation-reduction process
							TraesCS4A01G723600LC	736953265	736954814
							TraesCS4A01G480500	736961126	736964437	GO:0016491	MF: oxidoreductase activity
							TraesCS4A01G723700LC	737052281	737053775
							TraesCS4A01G480600	737060556	737063770	GO:0000160	BP: phosphorelay signal transduction system
										GO:0004871	MF: signal transducer activity
							TraesCS4A01G480700	737066024	737069591	GO:0000160	BP: phosphorelay signal transduction system
										GO:0004871	MF: signal transducer activity
							TraesCS4A01G480800	737084342	737088863	GO:0000160	BP: phosphorelay signal transduction system
										GO:0004871	MF: signal transducer activity
							TraesCS4A01G480900	737094089	737097918	GO:0005743	CC: mitochondrial inner membrane
										GO:0006850	BP: mitochondrial pyruvate transport
							TraesCS4A01G723800LC	737100541	737100840
							TraesCS4A01G481000	737139073	737141114	GO:0008152	BP: metabolic process
										GO:0016758	MF: transferase activity, transferring hexosyl groups
							TraesCS4A01G481100	737149418	737149759
							TraesCS4A01G723900LC	737153087	737153719
							TraesCS4A01G481200	737155019	737158174	GO:0005524	MF: ATP binding
										GO:0004672	MF: protein kinase activity
										GO:0006468	BP: protein phosphorylation
							TraesCS4A01G724000LC	737164968	737168186
							TraesCS4A01G481300	737193741	737205895	GO:0005524	MF: ATP binding
										GO:0004672	MF: protein kinase activity
										GO:0006468	BP: protein phosphorylation
							TraesCS4A01G724100LC	737286567	737297890	GO:0005524	MF: ATP binding
										GO:0004672	MF: protein kinase activity
										GO:0006468	BP: protein phosphorylation
							TraesCS4A01G724200LC	737296016	737296521
							TraesCS4A01G481400	737332328	737341420
							TraesCS4A01G724300LC	737345983	737346753
							TraesCS4A01G481500	737351867	737353358
							TraesCS4A01G724400LC	737359783	737364082
							TraesCS4A01G481600	737367096	737369882	GO:0005524	MF: ATP binding
										GO:0004672	MF: protein kinase activity
										GO:0006468	BP: protein phosphorylation
							TraesCS4A01G481700	737380115	737386388	GO:0008168	MF: methyltransferase activity
										GO:0006479	BP: protein methylation
							TraesCS4A01G724500LC	737389056	737389526	GO:0003676	MF: nucleic acid binding
										GO:0015074	BP: DNA integration
							TraesCS4A01G481800	737407729	737412951	GO:0008152	BP: metabolic process
										GO:0016746	MF: transferase activity, transferring acyl groups
										GO:0006090	BP: pyruvate metabolic process
										GO:0004742	MF: dihydrolipoyllysine-residue acetyltransferase activity
										GO:0045254	CC: pyruvate dehydrogenase complex
							TraesCS4A01G724600LC	737438116	737439222
							TraesCS4A01G481900	737442782	737443930	GO:0005488	MF: binding
							TraesCS4A01G482000	737479588	737483224
							TraesCS4A01G482100	737483779	737487708
							TraesCS4A01G482200	737499249	737506011
							TraesCS4A01G724700LC	737533850	737534239
							TraesCS4A01G482300	737535390	737538892	GO:0005515	MF: protein binding
							TraesCS4A01G724800LC	737584380	737585193
							TraesCS4A01G724900LC	737694508	737695247
							TraesCS4A01G725000LC	737695386	737695882
							TraesCS4A01G725100LC	737696267	737696626
							TraesCS4A01G725200LC	737700245	737701444
							TraesCS4A01G482400	737707083	737710791
							TraesCS4A01G725300LC	737734216	737734587
							TraesCS4A01G725400LC	737735476	737736174	GO:0005524	MF: ATP binding
										GO:0004672	MF: protein kinase activity
										GO:0006468	BP: protein phosphorylation
							TraesCS4A01G482500	737737221	737740806
							TraesCS4A01G725500LC	737767980	737769557
							TraesCS4A01G725600LC	737769876	737770259	GO:0005524	MF: ATP binding
										GO:0004672	MF: protein kinase activity
										GO:0006468	BP: protein phosphorylation
							TraesCS4A01G482600	737827951	737830514
							TraesCS4A01G482700	737841354	737842479	GO:0005524	MF: ATP binding
										GO:0004672	MF: protein kinase activity
										GO:0006468	BP: protein phosphorylation
							TraesCS4A01G482800	737845412	737846815	GO:0005515	MF: protein binding
							TraesCS4A01G725700LC	737852457	737852819
							TraesCS4A01G725800LC	737855015	737855236	GO:0005524	MF: ATP binding
										GO:0004672	MF: protein kinase activity
										GO:0006468	BP: protein phosphorylation
							TraesCS4A01G725900LC	737868295	737869351
							TraesCS4A01G482900	737944184	737946022	GO:0005524	MF: ATP binding
										GO:0004672	MF: protein kinase activity
										GO:0006468	BP: protein phosphorylation
							TraesCS4A01G483000	738033075	738035425	GO:0005524	MF: ATP binding
										GO:0004672	MF: protein kinase activity
										GO:0006468	BP: protein phosphorylation
							TraesCS4A01G726000LC	738052806	738053862	GO:0005524	MF: ATP binding
										GO:0004672	MF: protein kinase activity
										GO:0006468	BP: protein phosphorylation
							TraesCS4A01G726100LC	738156924	738157142
							TraesCS4A01G483100	738256083	738256631	GO:0008270	MF: zinc ion binding
							TraesCS4A01G726200LC	738260976	738261173
							TraesCS4A01G726300LC	738348599	738349285	GO:0005515	MF: protein binding
							TraesCS4A01G483200	738350674	738352968	GO:0005515	MF: protein binding
							TraesCS4A01G726400LC	738352997	738353599	GO:0003676	MF: nucleic acid binding
							TraesCS4A01G726500LC	738377703	738378542	GO:0005524	MF: ATP binding
										GO:0004672	MF: protein kinase activity
										GO:0006468	BP: protein phosphorylation
							TraesCS4A01G483300	738378968	738383916
							TraesCS4A01G483400	738389786	738390784	GO:0005515	MF: protein binding
							TraesCS4A01G483500	738390862	738392601	GO:0005515	MF: protein binding
	WDV_PH_4A3	BobWhite_c25163_178			0	0
	WDV_PH_4B1	wsnp_BE638137B_Ta_2_2	663857379	663857499	23	41	TraesCS4B01G594900LC	662855597	662858160
							TraesCS4B01G595000LC	662856826	662859329
							TraesCS4B01G383700	663102554	663106891	GO:0016747	MF: transferase activity, transferring acyl groups other than amino-acyl groups
							TraesCS4B01G383800	663441123	663442828	GO:0005524	MF: ATP binding
										GO:0035299	MF: inositol pentakisphosphate 2-kinase activity
							TraesCS4B01G595100LC	663444670	663445047
							TraesCS4B01G383900	663462843	663464330	GO:0008168	MF: methyltransferase activity
										GO:0046983	MF: protein dimerization activity
										GO:0008171	MF: O-methyltransferase activity
							TraesCS4B01G384000	663520686	663522249	GO:0008168	MF: methyltransferase activity
										GO:0046983	MF: protein dimerization activity
										GO:0008171	MF: O-methyltransferase activity
							TraesCS4B01G384100	663621599	663622506	GO:0008168	MF: methyltransferase activity
										GO:0046983	MF: protein dimerization activity
							TraesCS4B01G384200	663634591	663636866	GO:0016021	CC: integral component of membrane
										GO:0055085	BP: transmembrane transport
										GO:0022857	MF: transmembrane transporter activity
							TraesCS4B01G595200LC	663654000	663654275
							TraesCS4B01G384300	663656034	663657512	GO:0008152	BP: metabolic process
										GO:0016758	MF: transferase activity, transferring hexosyl groups
							TraesCS4B01G595300LC	663657549	663657851
							TraesCS4B01G384400	663745193	663752477	GO:0006508	BP: proteolysis
										GO:0008236	MF: serine-type peptidase activity
							TraesCS4B01G384500	663796420	663801983	GO:0005515	MF: protein binding
							TraesCS4B01G595400LC	663805157	663807037
							TraesCS4B01G595500LC	663809664	663810206
							TraesCS4B01G595600LC	663856762	663859691	GO:0005524	MF: ATP binding
										GO:0003676	MF: nucleic acid binding
							TraesCS4B01G595700LC	663862621	663865549	GO:0005524	MF: ATP binding
										GO:0003676	MF: nucleic acid binding
							TraesCS4B01G595800LC	663868250	663869504	GO:0005524	MF: ATP binding
										GO:0003676	MF: nucleic acid binding
							TraesCS4B01G595900LC	663870655	663876427	GO:0005524	MF: ATP binding
										GO:0003676	MF: nucleic acid binding
							TraesCS4B01G596000LC	663885127	663885375
							TraesCS4B01G384600	663901985	663903532	GO:0003824	MF: catalytic activity
										GO:0030170	MF: pyridoxal phosphate binding
										GO:0006520	BP: cellular amino acid metabolic process
										GO:0016831	MF: carboxy-lyase activity
										GO:0019752	BP: carboxylic acid metabolic process
							TraesCS4B01G384700	663940839	663942158	GO:0003677	MF: DNA binding
										GO:0006355	BP: regulation of transcription, DNA-templated
							TraesCS4B01G384800	663985213	663986601	GO:0016747	MF: transferase activity, transferring acyl groups other than amino-acyl groups
							TraesCS4B01G596100LC	664005510	664005914
							TraesCS4B01G596200LC	664032847	664033221
							TraesCS4B01G384900	664036519	664036782
							TraesCS4B01G596300LC	664039480	664040004
							TraesCS4B01G596400LC	664041192	664041590
							TraesCS4B01G385000	664051546	664053148	GO:0020037	MF: heme binding
										GO:0055114	BP: oxidation-reduction process
										GO:0004601	MF: peroxidase activity
										GO:0006979	BP: response to oxidative stress
							TraesCS4B01G596500LC	664060364	664060750
							TraesCS4B01G596600LC	664085792	664086691	GO:0008270	MF: zinc ion binding
										GO:0003676	MF: nucleic acid binding
							TraesCS4B01G596700LC	664109232	664111399	GO:0008270	MF: zinc ion binding
										GO:0003676	MF: nucleic acid binding
							TraesCS4B01G596800LC	664128902	664129339
							TraesCS4B01G385100	664134254	664136421
							TraesCS4B01G596900LC	664139439	664140192
							TraesCS4B01G597000LC	664142907	664143521
							TraesCS4B01G597100LC	664145536	664145961	GO:0016788	MF: hydrolase activity, acting on ester bonds
							TraesCS4B01G385200	664152217	664160567	GO:0003677	MF: DNA binding
										GO:0008289	MF: lipid binding
							TraesCS4B01G597200LC	664168656	664169363
							TraesCS4B01G597300LC	664169442	664170275	GO:0003676	MF: nucleic acid binding
							TraesCS4B01G385300	664193671	664200372	GO:0055114	BP: oxidation-reduction process
										GO:0016491	MF: oxidoreductase activity
							TraesCS4B01G597400LC	664313676	664314249	GO:0003676	MF: nucleic acid binding
							TraesCS4B01G597500LC	664314637	664315253	GO:0003676	MF: nucleic acid binding
										GO:0046983	MF: protein dimerization activity
							TraesCS4B01G597600LC	664320635	664328610
							TraesCS4B01G385400	664338736	664342764	GO:0008152	BP: metabolic process
										GO:0016758	MF: transferase activity, transferring hexosyl groups
							TraesCS4B01G597700LC	664356279	664356723	GO:0003824	MF: catalytic activity
										GO:0030170	MF: pyridoxal phosphate binding
										GO:0006520	BP: cellular amino acid metabolic process
										GO:0016831	MF: carboxy-lyase activity
										GO:0019752	BP: carboxylic acid metabolic process
							TraesCS4B01G385500	664392553	664393428
							TraesCS4B01G597800LC	664402638	664403699	GO:0008270	MF: zinc ion binding
										GO:0003676	MF: nucleic acid binding
							TraesCS4B01G597900LC	664403870	664404514	GO:0003676	MF: nucleic acid binding
										GO:0015074	BP: DNA integration
							TraesCS4B01G598000LC	664404565	664406250
							TraesCS4B01G385600	664517669	664519356	GO:0055114	BP: oxidation-reduction process
										GO:0016491	MF: oxidoreductase activity
										GO:0008152	BP: metabolic process
										GO:0004097	MF: catechol oxidase activity
							TraesCS4B01G598100LC	664529006	664529152
							TraesCS4B01G598200LC	664638757	664639479
							TraesCS4B01G598300LC	664641290	664642914
							TraesCS4B01G385700	664677686	664679233	GO:0003824	MF: catalytic activity
										GO:0030170	MF: pyridoxal phosphate binding
										GO:0006520	BP: cellular amino acid metabolic process
										GO:0016831	MF: carboxy-lyase activity
										GO:0019752	BP: carboxylic acid metabolic process
							TraesCS4B01G385800	664759151	664760300	GO:0006355	BP: regulation of transcription, DNA-templated
										GO:0005634	CC: nucleus
										GO:0003700	MF: transcription factor activity, sequence-specific DNA binding
										GO:0043565	MF: sequence-specific DNA binding
							TraesCS4B01G598400LC	664759992	664760369
							TraesCS4B01G385900	664762713	664764452
							TraesCS4B01G598500LC	664768624	664773593
							TraesCS4B01G386000	664773687	664777343
							TraesCS4B01G386100	664777850	664780377
							TraesCS4B01G598600LC	664791011	664791412
							TraesCS4B01G598700LC	664792028	664792462	GO:0005515	MF: protein binding
	WDV_PH_5A1	Kukri_c3338_271	423252142	423252242	11	16	TraesCS5A01G331000LC	422373511	422375480	GO:0003735	MF: structural constituent of ribosome
										GO:0005840	CC: ribosome
										GO:0006412	BP: translation
							TraesCS5A01G331100LC	422597450	422597837
							TraesCS5A01G209200	422865659	422871590	GO:0016021	CC: integral component of membrane
										GO:0015031	BP: protein transport
							TraesCS5A01G209300	422872243	422876261	GO:0016021	CC: integral component of membrane
										GO:0015031	BP: protein transport
							TraesCS5A01G331200LC	422891485	422896169
							TraesCS5A01G331300LC	422994386	422994657	GO:0046983	MF: protein dimerization activity
							TraesCS5A01G209400	422999793	423002440
							TraesCS5A01G209500	423007754	423010539	GO:0005515	MF: protein binding
							TraesCS5A01G331400LC	423027062	423027466
							TraesCS5A01G209600	423030394	423030821
							TraesCS5A01G331500LC	423036038	423036373
							TraesCS5A01G331600LC	423036435	423037118
							TraesCS5A01G331700LC	423037353	423037496
							TraesCS5A01G209700	423041589	423043849
							TraesCS5A01G209800	423054291	423058134	GO:0015969	BP: guanosine tetraphosphate metabolic process
							TraesCS5A01G331800LC	423058700	423059374
							TraesCS5A01G209900	423139772	423140108
							TraesCS5A01G331900LC	423143429	423143800
							TraesCS5A01G332000LC	423145511	423145903
							TraesCS5A01G210000	423174431	423178316
							TraesCS5A01G210100	423251028	423255078	GO:0006508	BP: proteolysis
										GO:0008234	MF: cysteine-type peptidase activity
							TraesCS5A01G210200	423680277	423682723	GO:0005524	MF: ATP binding
										GO:0004672	MF: protein kinase activity
										GO:0006468	BP: protein phosphorylation
							TraesCS5A01G210300	423744861	423747363	GO:0005524	MF: ATP binding
										GO:0004672	MF: protein kinase activity
										GO:0006468	BP: protein phosphorylation
							TraesCS5A01G332100LC	423924035	423924277
							TraesCS5A01G332200LC	423924365	423924712
							TraesCS5A01G332300LC	424059589	424061042
							TraesCS5A01G332400LC	424061126	424064311
	WDV_PH_5A2	BS00076190_51	456059001	456059101	21	26	TraesCS5A01G363000LC	455077372	455078973
							TraesCS5A01G363100LC	455082590	455088943
							TraesCS5A01G238900	455088969	455089927	GO:0005509	MF: calcium ion binding
							TraesCS5A01G239000	455093004	455093315	GO:0005509	MF: calcium ion binding
							TraesCS5A01G239100	455206389	455207045	GO:0005509	MF: calcium ion binding
							TraesCS5A01G239200	455280587	455282130
							TraesCS5A01G363200LC	455338003	455338449
							TraesCS5A01G239300	455463562	455469943	GO:0003735	MF: structural constituent of ribosome
										GO:0005840	CC: ribosome
										GO:0006412	BP: translation
							TraesCS5A01G239400	455506878	455508167
							TraesCS5A01G239500	455528767	455533635	GO:0003824	MF: catalytic activity
							TraesCS5A01G363300LC	455765728	455767404	GO:0003677	MF: DNA binding
										GO:0006355	BP: regulation of transcription, DNA-templated
							TraesCS5A01G363400LC	455860080	455861006
							TraesCS5A01G363500LC	455958451	455959662	GO:0016020	CC: membrane
										GO:0055085	BP: transmembrane transport
										GO:0006855	BP: drug transmembrane transport
										GO:0015238	MF: drug transmembrane transporter activity
										GO:0015297	MF: antiporter activity
							TraesCS5A01G363600LC	455967647	455968003
							TraesCS5A01G363700LC	455998819	455999321
							TraesCS5A01G239600	456033510	456034301
							TraesCS5A01G363800LC	456058223	456061606
							TraesCS5A01G363900LC	456067213	456067545
							TraesCS5A01G239700	456068551	456069660	GO:0006508	BP: proteolysis
										GO:0004185	MF: serine-type carboxypeptidase activity
							TraesCS5A01G364000LC	456075523	456075891
							TraesCS5A01G364100LC	456077659	456086773
							TraesCS5A01G239800	456087761	456089860	GO:0006508	BP: proteolysis
										GO:0004185	MF: serine-type carboxypeptidase activity
							TraesCS5A01G364200LC	456090394	456090687
							TraesCS5A01G239900	456098109	456100018	GO:0006355	BP: regulation of transcription, DNA-templated
										GO:0003690	MF: double-stranded DNA binding
							TraesCS5A01G364300LC	456098986	456099320
							TraesCS5A01G364400LC	456262438	456262770
							TraesCS5A01G364500LC	456262907	456266070
							TraesCS5A01G364600LC	456456241	456456768
							TraesCS5A01G364700LC	456458783	456459406
							TraesCS5A01G240000	456472526	456474925
							TraesCS5A01G364800LC	456480010	456480522
							TraesCS5A01G364900LC	456481014	456481931
							TraesCS5A01G240100	456485329	456485580
							TraesCS5A01G365000LC	456502835	456504192
							TraesCS5A01G240200	456521394	456525954	GO:0016192	BP: vesicle-mediated transport
										GO:0016020	CC: membrane
							TraesCS5A01G365100LC	456538345	456538722
							TraesCS5A01G365200LC	456550410	456551833	GO:0008270	MF: zinc ion binding
							TraesCS5A01G240300	456596301	456608396	GO:0008270	MF: zinc ion binding
										GO:0055114	BP: oxidation-reduction process
										GO:0016491	MF: oxidoreductase activity
							TraesCS5A01G240400	456612327	456623866	GO:0008270	MF: zinc ion binding
										GO:0055114	BP: oxidation-reduction process
										GO:0016491	MF: oxidoreductase activity
							TraesCS5A01G240500	456678559	456679247
							TraesCS5A01G240600	456744225	456745318	GO:0005634	CC: nucleus
										GO:0004861	MF: cyclin-dependent protein serine/threonine kinase inhibitor activity
										GO:0007050	BP: cell cycle arrest
							TraesCS5A01G365300LC	456898289	456898942	GO:0001522	BP: pseudouridine synthesis
										GO:0003723	MF: RNA binding
										GO:0009451	BP: RNA modification
										GO:0009982	MF: pseudouridine synthase activity
							TraesCS5A01G365400LC	456971624	456972007
							TraesCS5A01G240700	456972646	456973167
							TraesCS5A01G240800	456974714	456976343
							TraesCS5A01G240900	456975702	456976235
							TraesCS5A01G241000	457003502	457005456
	WDV_PH_5A3	Excalibur_c8030_2139	567526629	567526729	15	46	TraesCS5A01G511900LC	566558976	566559439
							TraesCS5A01G366600	566586407	566589239
							TraesCS5A01G366700	566592178	566600541	GO:0016021	CC: integral component of membrane
										GO:0016020	CC: membrane
										GO:0055085	BP: transmembrane transport
										GO:0005215	MF: transporter activity
										GO:0006810	BP: transport
										GO:0006811	BP: ion transport
										GO:0015377	MF: cation:chloride symporter activity
							TraesCS5A01G512000LC	566606892	566607284
							TraesCS5A01G512100LC	566607568	566608707	GO:0003676	MF: nucleic acid binding
							TraesCS5A01G512200LC	566616057	566624649	GO:0008270	MF: zinc ion binding
										GO:0003676	MF: nucleic acid binding
							TraesCS5A01G512300LC	566631998	566632739
							TraesCS5A01G366800	566701001	566705963	GO:0005524	MF: ATP binding
										GO:0005737	CC: cytoplasm
										GO:0042026	BP: protein refolding
							TraesCS5A01G512400LC	566734642	566735109
							TraesCS5A01G512500LC	566841391	566841935
							TraesCS5A01G512600LC	566842385	566842740
							TraesCS5A01G512700LC	566923369	566924489
							TraesCS5A01G512800LC	567010264	567010506
							TraesCS5A01G512900LC	567022440	567023205	GO:0005506	MF: iron ion binding
										GO:0016705	MF: oxidoreductase activity, acting on paired donors, with incorporation or reduction of molecular oxygen
										GO:0020037	MF: heme binding
										GO:0055114	BP: oxidation-reduction process
							TraesCS5A01G513000LC	567052406	567052738
							TraesCS5A01G513100LC	567208369	567208899	GO:0003676	MF: nucleic acid binding
							TraesCS5A01G513200LC	567267825	567268382
							TraesCS5A01G513300LC	567290894	567291277
							TraesCS5A01G513400LC	567306260	567306743
							TraesCS5A01G513500LC	567501407	567503861
							TraesCS5A01G366900	567521920	567527107
							TraesCS5A01G513600LC	567569292	567570383
							TraesCS5A01G513700LC	567572489	567572962
							TraesCS5A01G367000	567691201	567704389	GO:0016787	MF: hydrolase activity
							TraesCS5A01G367100	567716234	567716893	GO:0005524	MF: ATP binding
										GO:0004672	MF: protein kinase activity
										GO:0006468	BP: protein phosphorylation
							TraesCS5A01G513800LC	567717267	567718647	GO:0005515	MF: protein binding
							TraesCS5A01G513900LC	567719705	567720343	GO:0005515	MF: protein binding
							TraesCS5A01G367200	567721532	567736684
							TraesCS5A01G514000LC	567760011	567760648
							TraesCS5A01G514100LC	567765939	567766268
							TraesCS5A01G514200LC	567780320	567780580	GO:0003677	MF: DNA binding
										GO:0006351	BP: transcription, DNA-templated
										GO:0003899	MF: DNA-directed 5'-3' RNA polymerase activity
							TraesCS5A01G367300	567781059	567782925
							TraesCS5A01G514300LC	567898193	567898829
							TraesCS5A01G367400	567900016	567900472
							TraesCS5A01G367500	567907914	567910813
							TraesCS5A01G367600	567911486	567914746	GO:0016740	MF: transferase activity
										GO:0009245	BP: lipid A biosynthetic process
										GO:0016410	MF: N-acyltransferase activity
							TraesCS5A01G367700	567914382	567927397	GO:0005515	MF: protein binding
										GO:0005524	MF: ATP binding
										GO:0004672	MF: protein kinase activity
										GO:0006468	BP: protein phosphorylation
							TraesCS5A01G514400LC	567940837	567943491	GO:0004672	MF: protein kinase activity
										GO:0006468	BP: protein phosphorylation
							TraesCS5A01G514500LC	567946500	567946832
							TraesCS5A01G514600LC	568005136	568005516
							TraesCS5A01G514700LC	568031666	568032283
							TraesCS5A01G514800LC	568032615	568033187
							TraesCS5A01G514900LC	568044882	568045574
							TraesCS5A01G515000LC	568045581	568045805
							TraesCS5A01G515100LC	568046888	568047595
							TraesCS5A01G515200LC	568130792	568131331
							TraesCS5A01G515300LC	568131538	568131936
							TraesCS5A01G367800	568156809	568159557	GO:0016021	CC: integral component of membrane
										GO:0016758	MF: transferase activity, transferring hexosyl groups
										GO:0006506	BP: GPI anchor biosynthetic process
							TraesCS5A01G515400LC	568156997	568157659
							TraesCS5A01G367900	568159648	568164879	GO:0005524	MF: ATP binding
										GO:0016887	MF: ATPase activity
							TraesCS5A01G515500LC	568165109	568165423
							TraesCS5A01G368000	568166847	568167236
							TraesCS5A01G515600LC	568265025	568265372
							TraesCS5A01G515700LC	568268677	568269885	GO:0003676	MF: nucleic acid binding
										GO:0015074	BP: DNA integration
							TraesCS5A01G515800LC	568269940	568271343
							TraesCS5A01G515900LC	568271421	568271771	GO:0006508	BP: proteolysis
										GO:0004190	MF: aspartic-type endopeptidase activity
							TraesCS5A01G516000LC	568271773	568272207
							TraesCS5A01G516100LC	568272268	568273403
							TraesCS5A01G516200LC	568520786	568521007
							TraesCS5A01G516300LC	568521206	568521838
							TraesCS5A01G516400LC	568523428	568523940
	WDV_PH_5A4	RAC875_c26353_719	591090979	591091079	36	44	TraesCS5A01G543900LC	590091201	590091509
							TraesCS5A01G544000LC	590093885	590094525
							TraesCS5A01G544100LC	590239880	590241460
							TraesCS5A01G544200LC	590242948	590245196	GO:0008270	MF: zinc ion binding
							TraesCS5A01G544300LC	590281911	590282871
							TraesCS5A01G544400LC	590285818	590286645
							TraesCS5A01G394600	590294028	590295164
							TraesCS5A01G544500LC	590297589	590298194
							TraesCS5A01G544600LC	590346141	590346437	GO:0008152	BP: metabolic process
										GO:0016758	MF: transferase activity, transferring hexosyl groups
							TraesCS5A01G544700LC	590378540	590379656	GO:0008270	MF: zinc ion binding
							TraesCS5A01G544800LC	590379811	590380122
							TraesCS5A01G544900LC	590380174	590381616
							TraesCS5A01G394700	590452869	590453582	GO:0008152	BP: metabolic process
										GO:0016758	MF: transferase activity, transferring hexosyl groups
							TraesCS5A01G545000LC	590455377	590456144
							TraesCS5A01G545100LC	590456532	590457599
							TraesCS5A01G545200LC	590526335	590526661
							TraesCS5A01G394800	590526676	590527764	GO:0008152	BP: metabolic process
										GO:0016758	MF: transferase activity, transferring hexosyl groups
							TraesCS5A01G394900	590539478	590541797	GO:0055114	BP: oxidation-reduction process
										GO:0051287	MF: NAD binding
										GO:0016616	MF: oxidoreductase activity, acting on the CH-OH group of donors, NAD or NADP as acceptor
										GO:0003979	MF: UDP-glucose 6-dehydrogenase activity
							TraesCS5A01G545300LC	590539932	590541542
							TraesCS5A01G545400LC	590560022	590560990
							TraesCS5A01G545500LC	590561586	590562033
							TraesCS5A01G395000	590566730	590566993
							TraesCS5A01G545600LC	590569917	590575160
							TraesCS5A01G395100	590576168	590579961	GO:0006355	BP: regulation of transcription, DNA-templated
										GO:0003700	MF: transcription factor activity, sequence-specific DNA binding
										GO:0043565	MF: sequence-specific DNA binding
							TraesCS5A01G545700LC	590591459	590591866
							TraesCS5A01G545800LC	590591921	590592259
							TraesCS5A01G395200	590596857	590605306	GO:0005975	BP: carbohydrate metabolic process
										GO:0030170	MF: pyridoxal phosphate binding
										GO:0004645	MF: phosphorylase activity
										GO:0008184	MF: glycogen phosphorylase activity
							TraesCS5A01G545900LC	590661981	590662298
							TraesCS5A01G546000LC	590662503	590663125
							TraesCS5A01G395300	590664252	590669685
							TraesCS5A01G546100LC	590675121	590677315	GO:0004553	MF: hydrolase activity, hydrolyzing O-glycosyl compounds
										GO:0005975	BP: carbohydrate metabolic process
							TraesCS5A01G395400	590677897	590679413	GO:0004553	MF: hydrolase activity, hydrolyzing O-glycosyl compounds
										GO:0005975	BP: carbohydrate metabolic process
							TraesCS5A01G395500	590682578	590686254	GO:0005515	MF: protein binding
							TraesCS5A01G395600	590694897	590696013	GO:0009055	MF: electron carrier activity
							TraesCS5A01G395700	590842494	590849172	GO:0016787	MF: hydrolase activity
							TraesCS5A01G395800	590849791	590850676	GO:0009055	MF: electron carrier activity
							TraesCS5A01G546200LC	591005952	591006473
							TraesCS5A01G546300LC	591007568	591008383	GO:0003676	MF: nucleic acid binding
							TraesCS5A01G395900	591012793	591020864	GO:0000160	BP: phosphorelay signal transduction system
							TraesCS5A01G546400LC	591022284	591022622
							TraesCS5A01G546500LC	591081680	591082672
							TraesCS5A01G396000	591081866	591082624	GO:0005515	MF: protein binding
										GO:0008270	MF: zinc ion binding
							TraesCS5A01G396100	591089101	591095782	GO:0005524	MF: ATP binding
										GO:0003777	MF: microtubule motor activity
										GO:0007018	BP: microtubule-based movement
										GO:0008017	MF: microtubule binding
							TraesCS5A01G396200	591124958	591128001	GO:0043531	MF: ADP binding
							TraesCS5A01G546600LC	591128534	591131252	GO:0043531	MF: ADP binding
							TraesCS5A01G396300	591133078	591142446	GO:0005524	MF: ATP binding
										GO:0006355	BP: regulation of transcription, DNA-templated
										GO:0004672	MF: protein kinase activity
										GO:0006468	BP: protein phosphorylation
							TraesCS5A01G396400	591151305	591156891
							TraesCS5A01G546700LC	591305414	591306153
							TraesCS5A01G546800LC	591307088	591307359
							TraesCS5A01G396500	591313846	591320402
							TraesCS5A01G396600	591432891	591438705	GO:0005515	MF: protein binding
							TraesCS5A01G396700	591438802	591441179
							TraesCS5A01G396800	591442651	591446929	GO:0006355	BP: regulation of transcription, DNA-templated
										GO:0003700	MF: transcription factor activity, sequence-specific DNA binding
										GO:0043565	MF: sequence-specific DNA binding
							TraesCS5A01G396900	591463335	591466173
							TraesCS5A01G546900LC	591471545	591472066
							TraesCS5A01G547000LC	591478119	591478690
							TraesCS5A01G397000	591486434	591488616	GO:0005634	CC: nucleus
										GO:0006260	BP: DNA replication
										GO:0000808	CC: origin recognition complex
							TraesCS5A01G397100	591490660	591493200	GO:0005524	MF: ATP binding
										GO:0004672	MF: protein kinase activity
										GO:0006468	BP: protein phosphorylation
							TraesCS5A01G547100LC	591491759	591492097
							TraesCS5A01G547200LC	591605195	591605974
							TraesCS5A01G547300LC	591606191	591606373
							TraesCS5A01G397200	591635315	591637834	GO:0046983	MF: protein dimerization activity
							TraesCS5A01G547400LC	591640019	591640435
							TraesCS5A01G547500LC	591643300	591643575
							TraesCS5A01G547600LC	591643597	591644196
							TraesCS5A01G547700LC	591649085	591653013
							TraesCS5A01G547800LC	591653582	591655894	GO:0003676	MF: nucleic acid binding
										GO:0004523	MF: RNA-DNA hybrid ribonuclease activity
							TraesCS5A01G547900LC	591673061	591674217
							TraesCS5A01G397300	591678657	591680541
							TraesCS5A01G548000LC	591689566	591748257	GO:0006508	BP: proteolysis
										GO:0008234	MF: cysteine-type peptidase activity
							TraesCS5A01G548100LC	591750740	591751278
							TraesCS5A01G548200LC	591752249	591754876
							TraesCS5A01G397400	591817853	591818116
							TraesCS5A01G548300LC	591866276	591866833
							TraesCS5A01G397500	591868022	591868822
							TraesCS5A01G397600	591975972	591977819	GO:0006629	BP: lipid metabolic process
							TraesCS5A01G548400LC	591983920	591984243
							TraesCS5A01G397700	591992402	591994192	GO:0005506	MF: iron ion binding
										GO:0016705	MF: oxidoreductase activity, acting on paired donors, with incorporation or reduction of molecular oxygen
										GO:0020037	MF: heme binding
										GO:0055114	BP: oxidation-reduction process
							TraesCS5A01G548500LC	592021459	592021896
							TraesCS5A01G397800	592034007	592036417	GO:0005506	MF: iron ion binding
										GO:0016705	MF: oxidoreductase activity, acting on paired donors, with incorporation or reduction of molecular oxygen
										GO:0020037	MF: heme binding
										GO:0055114	BP: oxidation-reduction process
	WDV_PH_6A1	RAC875_rep_c105861_454	605231031	605231131	40	40	TraesCS6A01G387800	604294718	604296530	GO:0016788	MF: hydrolase activity, acting on ester bonds
							TraesCS6A01G586500LC	604313458	604313766
							TraesCS6A01G387900	604384647	604386074	GO:0016788	MF: hydrolase activity, acting on ester bonds
							TraesCS6A01G388000	604391866	604393184
							TraesCS6A01G586600LC	604397669	604398367
							TraesCS6A01G586700LC	604401308	604403153
							TraesCS6A01G586800LC	604410836	604413323	GO:0008270	MF: zinc ion binding
							TraesCS6A01G586900LC	604421126	604421551	GO:0003676	MF: nucleic acid binding
							TraesCS6A01G388100	604445654	604446356
							TraesCS6A01G587000LC	604447453	604447800
							TraesCS6A01G587100LC	604447891	604448172
							TraesCS6A01G587200LC	604450453	604450665
							TraesCS6A01G587300LC	604455090	604455813
							TraesCS6A01G388200	604457549	604458235
							TraesCS6A01G587400LC	604463792	604464228
							TraesCS6A01G388300	604488356	604489363
							TraesCS6A01G388400	604504923	604506576	GO:0003824	MF: catalytic activity
										GO:0030170	MF: pyridoxal phosphate binding
										GO:0006520	BP: cellular amino acid metabolic process
										GO:0016831	MF: carboxy-lyase activity
										GO:0019752	BP: carboxylic acid metabolic process
							TraesCS6A01G388500	604526904	604527548
							TraesCS6A01G388600	604537460	604538419
							TraesCS6A01G388700	604572815	604573675
							TraesCS6A01G388800	604578369	604579064
							TraesCS6A01G388900	604597577	604606179	GO:0005488	MF: binding
							TraesCS6A01G389000	604607404	604610875	GO:0043531	MF: ADP binding
							TraesCS6A01G587500LC	604611136	604613253
							TraesCS6A01G587600LC	604613515	604614035	GO:0008270	MF: zinc ion binding
										GO:0003676	MF: nucleic acid binding
							TraesCS6A01G587700LC	604829816	604830542	GO:0003676	MF: nucleic acid binding
										GO:0046983	MF: protein dimerization activity
							TraesCS6A01G587800LC	604830751	604831212
							TraesCS6A01G587900LC	604854016	604854348
							TraesCS6A01G389100	604876776	604880816
							TraesCS6A01G588000LC	604880337	604880786
							TraesCS6A01G389200	604880875	604882991
							TraesCS6A01G389300	604883222	604887720	GO:0005524	MF: ATP binding
										GO:0004672	MF: protein kinase activity
										GO:0006468	BP: protein phosphorylation
							TraesCS6A01G389400	604887925	604892517	GO:0005524	MF: ATP binding
										GO:0003777	MF: microtubule motor activity
										GO:0007018	BP: microtubule-based movement
										GO:0008017	MF: microtubule binding
							TraesCS6A01G389500	604955783	604959412	GO:0005515	MF: protein binding
							TraesCS6A01G389600	605038501	605039835	GO:0007021	BP: tubulin complex assembly
										GO:0007023	BP: post-chaperonin tubulin folding pathway
										GO:0048487	MF: beta-tubulin binding
							TraesCS6A01G389700	605043528	605044762	GO:0008152	BP: metabolic process
										GO:0016787	MF: hydrolase activity
							TraesCS6A01G389800	605051666	605052010
							TraesCS6A01G588100LC	605052173	605052803	GO:0005515	MF: protein binding
							TraesCS6A01G389900	605102520	605104336	GO:0008168	MF: methyltransferase activity
										GO:0046983	MF: protein dimerization activity
										GO:0008171	MF: O-methyltransferase activity
							TraesCS6A01G588200LC	605102663	605102932
							TraesCS6A01G588300LC	605140078	605140641
							TraesCS6A01G588400LC	605151408	605151593	GO:0006952	BP: defense response
							TraesCS6A01G390000	605220314	605224528	GO:0005515	MF: protein binding
							TraesCS6A01G588500LC	605227596	605227952
							TraesCS6A01G390100	605229276	605233261
							TraesCS6A01G390200	605318155	605318751	GO:0003676	MF: nucleic acid binding
										GO:0006139	BP: nucleobase-containing compound metabolic process
										GO:0008408	MF: 3'-5' exonuclease activity
							TraesCS6A01G390300	605324997	605339666	GO:0005524	MF: ATP binding
										GO:0004672	MF: protein kinase activity
										GO:0006468	BP: protein phosphorylation
										GO:0004674	MF: protein serine/threonine kinase activity
										GO:0048544	BP: recognition of pollen
							TraesCS6A01G588600LC	605343422	605344729
							TraesCS6A01G588700LC	605354090	605354551
							TraesCS6A01G588800LC	605354933	605357554
							TraesCS6A01G390400	605358393	605363416	GO:0005524	MF: ATP binding
										GO:0004672	MF: protein kinase activity
										GO:0006468	BP: protein phosphorylation
										GO:0004674	MF: protein serine/threonine kinase activity
										GO:0048544	BP: recognition of pollen
							TraesCS6A01G390500	605367088	605370483	GO:0005524	MF: ATP binding
										GO:0004672	MF: protein kinase activity
										GO:0006468	BP: protein phosphorylation
										GO:0004674	MF: protein serine/threonine kinase activity
										GO:0048544	BP: recognition of pollen
							TraesCS6A01G588900LC	605372684	605373733	GO:0003676	MF: nucleic acid binding
							TraesCS6A01G589000LC	605374523	605375128
							TraesCS6A01G390600	605375819	605382107	GO:0008152	BP: metabolic process
										GO:0003824	MF: catalytic activity
										GO:0003987	MF: acetate-CoA ligase activity
										GO:0016208	MF: AMP binding
										GO:0019427	BP: acetyl-CoA biosynthetic process from acetate
							TraesCS6A01G390700	605390919	605391812	GO:0003677	MF: DNA binding
										GO:0006355	BP: regulation of transcription, DNA-templated
										GO:0003700	MF: transcription factor activity, sequence-specific DNA binding
							TraesCS6A01G390800	605544576	605558756	GO:0005515	MF: protein binding
										GO:0005524	MF: ATP binding
										GO:0003774	MF: motor activity
										GO:0016459	CC: myosin complex
							TraesCS6A01G390900	605559570	605565206	GO:0003677	MF: DNA binding
							TraesCS6A01G589100LC	605783806	605784173
							TraesCS6A01G589200LC	605793433	605793585
							TraesCS6A01G589300LC	605834893	605835423
							TraesCS6A01G589400LC	605847983	605850828
							TraesCS6A01G589500LC	605850847	605859745	GO:0003677	MF: DNA binding
							TraesCS6A01G589600LC	605857437	605857895
							TraesCS6A01G391000	605874379	605876032
							TraesCS6A01G589700LC	605877425	605877706
							TraesCS6A01G589800LC	606025355	606026026
							TraesCS6A01G391100	606035615	606041135
							TraesCS6A01G589900LC	606041914	606042438
							TraesCS6A01G590000LC	606063573	606063971
							TraesCS6A01G590100LC	606065396	606066153
							TraesCS6A01G590200LC	606066193	606067221
							TraesCS6A01G590300LC	606068734	606069027
							TraesCS6A01G590400LC	606076112	606076390	GO:0055114	BP: oxidation-reduction process
										GO:0016491	MF: oxidoreductase activity
							TraesCS6A01G590500LC	606078021	606078746	GO:0055114	BP: oxidation-reduction process
										GO:0016491	MF: oxidoreductase activity
							TraesCS6A01G391200	606091208	606091864	GO:0008168	MF: methyltransferase activity
										GO:0008171	MF: O-methyltransferase activity
							TraesCS6A01G391300	606094973	606095368
							TraesCS6A01G590600LC	606124371	606124568
							TraesCS6A01G391400	606129083	606129628	GO:0008270	MF: zinc ion binding
							TraesCS6A01G391500	606133841	606134269
	WDV_PH_7A1	Tdurum_contig49186_437	35397878	35397978	23	36	TraesCS7A01G085300LC	34444217	34444740	GO:0008270	MF: zinc ion binding
										GO:0003676	MF: nucleic acid binding
							TraesCS7A01G068200	34450920	34452503	GO:0003677	MF: DNA binding
										GO:0006355	BP: regulation of transcription, DNA-templated
							TraesCS7A01G068300	34517336	34519818	GO:0003677	MF: DNA binding
										GO:0006355	BP: regulation of transcription, DNA-templated
							TraesCS7A01G068400	34538999	34540876	GO:0016021	CC: integral component of membrane
							TraesCS7A01G085400LC	34706406	34706975
							TraesCS7A01G068500	34707264	34708475	GO:0015995	BP: chlorophyll biosynthetic process
										GO:0046406	MF: magnesium protoporphyrin IX methyltransferase activity
							TraesCS7A01G068600	34721320	34722967	GO:0008171	MF: O-methyltransferase activity
							TraesCS7A01G068700	34743428	34745672	GO:0005634	CC: nucleus
										GO:0000077	BP: DNA damage checkpoint
							TraesCS7A01G085500LC	34754878	34757365	GO:0008270	MF: zinc ion binding
							TraesCS7A01G085600LC	34787493	34788948	GO:0033588	CC: Elongator holoenzyme complex
							TraesCS7A01G085700LC	34849232	34850728	GO:0003677	MF: DNA binding
										GO:0006355	BP: regulation of transcription, DNA-templated
							TraesCS7A01G068800	34916928	34922337
							TraesCS7A01G068900	35000531	35003047	GO:0005634	CC: nucleus
										GO:0000077	BP: DNA damage checkpoint
							TraesCS7A01G069000	35010693	35020004
							TraesCS7A01G085800LC	35083544	35085008
							TraesCS7A01G069100	35176675	35178858	GO:0017148	BP: negative regulation of translation
										GO:0030598	MF: rRNA N-glycosylase activity
							TraesCS7A01G085900LC	35186363	35186707
							TraesCS7A01G069200	35203921	35206197	GO:0005515	MF: protein binding
							TraesCS7A01G086000LC	35246553	35247098
							TraesCS7A01G086100LC	35335110	35335358
							TraesCS7A01G086200LC	35365469	35365863
							TraesCS7A01G069300	35395600	35397741	GO:0003824	MF: catalytic activity
										GO:0006527	BP: arginine catabolic process
										GO:0008295	BP: spermidine biosynthetic process
										GO:0008792	MF: arginine decarboxylase activity
							TraesCS7A01G086300LC	35398117	35398431
							TraesCS7A01G086400LC	35446785	35447756
							TraesCS7A01G069400	35457589	35457789
							TraesCS7A01G069500	35522226	35524364
							TraesCS7A01G086500LC	35525986	35526630
							TraesCS7A01G086600LC	35538952	35539603
							TraesCS7A01G086700LC	35540264	35540911
							TraesCS7A01G086800LC	35541872	35542369
							TraesCS7A01G069600	35593876	35602526	GO:0043531	MF: ADP binding
							TraesCS7A01G086900LC	35608308	35610278
							TraesCS7A01G087000LC	35610320	35610622
							TraesCS7A01G087100LC	35610635	35611015
							TraesCS7A01G087200LC	35613101	35613352
							TraesCS7A01G087300LC	35622611	35622976
							TraesCS7A01G069700	35627942	35630610	GO:0004553	MF: hydrolase activity, hydrolyzing O-glycosyl compounds
										GO:0005975	BP: carbohydrate metabolic process
							TraesCS7A01G069800	35633126	35665561	GO:0043531	MF: ADP binding
							TraesCS7A01G087400LC	35679527	35679979
							TraesCS7A01G087500LC	35689485	35690182
							TraesCS7A01G069900	35690398	35692411	GO:0016788	MF: hydrolase activity, acting on ester bonds
							TraesCS7A01G070000	35696602	35698417	GO:0016021	CC: integral component of membrane
										GO:0055085	BP: transmembrane transport
										GO:0022857	MF: transmembrane transporter activity
							TraesCS7A01G087600LC	35703296	35703690
							TraesCS7A01G087700LC	35704103	35705064
							TraesCS7A01G087800LC	35750572	35750757	GO:0003735	MF: structural constituent of ribosome
										GO:0005840	CC: ribosome
										GO:0006412	BP: translation
							TraesCS7A01G070100	35765406	35769104	GO:0004373	MF: glycogen (starch) synthase activity
							TraesCS7A01G087900LC	35770106	35774170
							TraesCS7A01G088000LC	36091625	36092878
							TraesCS7A01G070200	36119478	36119729
							TraesCS7A01G088100LC	36161019	36161354
							TraesCS7A01G088200LC	36189301	36189678
							TraesCS7A01G070300	36252294	36253226
							TraesCS7A01G088300LC	36286560	36287264
							TraesCS7A01G088400LC	36287287	36288217
							TraesCS7A01G070400	36308204	36308449
							TraesCS7A01G070500	36309929	36310189
							TraesCS7A01G070600	36315046	36334695	GO:0043531	MF: ADP binding
							TraesCS7A01G088500LC	36369226	36378161	GO:0043531	MF: ADP binding
							TraesCS7A01G088600LC	36396924	36397199
	WDV_PH_7A2	Excalibur_rep_c68955_286	40191933	40192033	14	53	TraesCS7A01G094900LC	39201497	39202681	GO:0071705	BP: nitrogen compound transport
							TraesCS7A01G073800	39227750	39230836
							TraesCS7A01G095000LC	39237358	39237831
							TraesCS7A01G095100LC	39274018	39274317
							TraesCS7A01G095200LC	39303714	39305245
							TraesCS7A01G095300LC	39317526	39317963
							TraesCS7A01G095400LC	39331648	39332680	GO:0003676	MF: nucleic acid binding
							TraesCS7A01G095500LC	39357539	39359205	GO:0008152	BP: metabolic process
										GO:0016758	MF: transferase activity, transferring hexosyl groups
							TraesCS7A01G095600LC	39403800	39404153
							TraesCS7A01G073900	39480367	39482365
							TraesCS7A01G095700LC	39483532	39485157
							TraesCS7A01G074000	39490547	39491964
							TraesCS7A01G074100	39587589	39592990	GO:0005515	MF: protein binding
							TraesCS7A01G095800LC	39590282	39590767
							TraesCS7A01G095900LC	39818276	39818611
							TraesCS7A01G096000LC	39819403	39820597
							TraesCS7A01G096100LC	39820731	39821342	GO:0005524	MF: ATP binding
										GO:0006281	BP: DNA repair
										GO:0003678	MF: DNA helicase activity
										GO:0004386	MF: helicase activity
										GO:0000723	BP: telomere maintenance
							TraesCS7A01G096200LC	39822507	39822860
							TraesCS7A01G096300LC	39823957	39825423
							TraesCS7A01G096400LC	39840315	39840611
							TraesCS7A01G096500LC	40017084	40017713
							TraesCS7A01G096600LC	40018774	40020158
							TraesCS7A01G096700LC	40041186	40041917
							TraesCS7A01G074200	40043614	40051845	GO:0005515	MF: protein binding
										GO:0005852	CC: eukaryotic translation initiation factor 3 complex
							TraesCS7A01G074300	40137580	40138285
							TraesCS7A01G074400	40176159	40176859
							TraesCS7A01G074500	40184774	40196555	GO:0005524	MF: ATP binding
										GO:0016020	CC: membrane
										GO:0016887	MF: ATPase activity
							TraesCS7A01G096800LC	40203685	40204146
							TraesCS7A01G096900LC	40260843	40261398
							TraesCS7A01G097000LC	40284424	40285119
							TraesCS7A01G097100LC	40300624	40300981
							TraesCS7A01G097200LC	40301163	40301444
							TraesCS7A01G097300LC	40302173	40302613
							TraesCS7A01G097400LC	40303899	40304471	GO:0006281	BP: DNA repair
										GO:0003678	MF: DNA helicase activity
										GO:0000723	BP: telomere maintenance
							TraesCS7A01G097500LC	40304595	40304888	GO:0006281	BP: DNA repair
										GO:0003678	MF: DNA helicase activity
										GO:0000723	BP: telomere maintenance
							TraesCS7A01G097600LC	40305201	40305515	GO:0005524	MF: ATP binding
										GO:0004386	MF: helicase activity
							TraesCS7A01G097700LC	40309606	40310532
							TraesCS7A01G074600	40360598	40366793	GO:0005524	MF: ATP binding
							TraesCS7A01G097800LC	40388424	40394118	GO:0003824	MF: catalytic activity
							TraesCS7A01G097900LC	40391214	40391603
							TraesCS7A01G098000LC	40391604	40393043	GO:0003676	MF: nucleic acid binding
										GO:0015074	BP: DNA integration
							TraesCS7A01G074700	40397963	40401035
							TraesCS7A01G074800	40443674	40445432
							TraesCS7A01G074900	40532530	40553802	GO:0005515	MF: protein binding
							TraesCS7A01G098100LC	40543677	40544258
							TraesCS7A01G098200LC	40547548	40548001
							TraesCS7A01G098300LC	40567409	40571546
							TraesCS7A01G098400LC	40692323	40692553	GO:0046983	MF: protein dimerization activity
							TraesCS7A01G075000	40695320	40696165
							TraesCS7A01G075100	40699155	40700999
							TraesCS7A01G098500LC	40701431	40702045
							TraesCS7A01G098600LC	40703687	40703875
							TraesCS7A01G098700LC	40714290	40714475
							TraesCS7A01G098800LC	40715375	40716424	GO:0046983	MF: protein dimerization activity
							TraesCS7A01G098900LC	40802131	40803260
							TraesCS7A01G099000LC	40858495	40860050
							TraesCS7A01G099100LC	40867785	40868326
							TraesCS7A01G099200LC	40868371	40868959
							TraesCS7A01G099300LC	40869423	40870181
							TraesCS7A01G099400LC	40870434	40870674
							TraesCS7A01G099500LC	40870699	40871484
							TraesCS7A01G099600LC	40871674	40872105
							TraesCS7A01G099700LC	40872223	40873422	GO:0006281	BP: DNA repair
										GO:0003678	MF: DNA helicase activity
										GO:0000723	BP: telomere maintenance
							TraesCS7A01G099800LC	40940749	40943227
							TraesCS7A01G099900LC	40941572	40941904
							TraesCS7A01G075200	40987894	40988451	GO:0004857	MF: enzyme inhibitor activity
							TraesCS7A01G075300	41047488	41048806	GO:0005515	MF: protein binding
	WDV_PH_7A3	wsnp_Ex_c5839_10246915	717036576	717036764	23	36	TraesCS7A01G538900	716232828	716238556	GO:0043531	MF: ADP binding
							TraesCS7A01G539000	716239186	716241006	GO:0005524	MF: ATP binding
										GO:0004672	MF: protein kinase activity
										GO:0006468	BP: protein phosphorylation
							TraesCS7A01G539100	716245931	716248925	GO:0005524	MF: ATP binding
										GO:0004672	MF: protein kinase activity
										GO:0006468	BP: protein phosphorylation
							TraesCS7A01G539200	716255148	716258902	GO:0055114	BP: oxidation-reduction process
										GO:0016491	MF: oxidoreductase activity
							TraesCS7A01G768200LC	716384047	716384496
							TraesCS7A01G768300LC	716399254	716399952
							TraesCS7A01G768400LC	716400052	716400366
							TraesCS7A01G539300	716402746	716405591	GO:0005524	MF: ATP binding
										GO:0004672	MF: protein kinase activity
										GO:0006468	BP: protein phosphorylation
							TraesCS7A01G539400	716415300	716417915	GO:0043531	MF: ADP binding
							TraesCS7A01G539500	716417995	716419665	GO:0043531	MF: ADP binding
							TraesCS7A01G768500LC	716460049	716460503
							TraesCS7A01G768600LC	716503356	716504739	GO:0000160	BP: phosphorelay signal transduction system
							TraesCS7A01G539600	716505095	716506638
							TraesCS7A01G768700LC	716605102	716605575
							TraesCS7A01G768800LC	716605642	716606124
							TraesCS7A01G539700	716607095	716608485	GO:0000160	BP: phosphorelay signal transduction system
							TraesCS7A01G768900LC	716609785	716610105
							TraesCS7A01G539800	717036374	717042876	GO:0005515	MF: protein binding
							TraesCS7A01G539900	717066635	717079266	GO:0005515	MF: protein binding
										GO:0005524	MF: ATP binding
										GO:0004672	MF: protein kinase activity
										GO:0006468	BP: protein phosphorylation
							TraesCS7A01G540000	717080932	717092746	GO:0006355	BP: regulation of transcription, DNA-templated
										GO:0003712	MF: transcription cofactor activity
							TraesCS7A01G769000LC	717094810	717095379	GO:0003676	MF: nucleic acid binding
							TraesCS7A01G769100LC	717101273	717101921
							TraesCS7A01G769200LC	717102358	717102918
							TraesCS7A01G540100	717137925	717141081	GO:0005515	MF: protein binding
							TraesCS7A01G769300LC	717170607	717171290	GO:0008270	MF: zinc ion binding
										GO:0003676	MF: nucleic acid binding
							TraesCS7A01G540200	717239916	717271100	GO:0005515	MF: protein binding
										GO:0005524	MF: ATP binding
										GO:0004672	MF: protein kinase activity
										GO:0006468	BP: protein phosphorylation
							TraesCS7A01G769400LC	717245297	717251414
							TraesCS7A01G769500LC	717281853	717282098
							TraesCS7A01G769600LC	717324369	717324893
							TraesCS7A01G769700LC	717326085	717326635
							TraesCS7A01G769800LC	717327056	717327466
							TraesCS7A01G769900LC	717332089	717333979
							TraesCS7A01G540300	717371105	717382351	GO:0005524	MF: ATP binding
										GO:0004672	MF: protein kinase activity
										GO:0006468	BP: protein phosphorylation
							TraesCS7A01G540400	717388824	717394340	GO:0005524	MF: ATP binding
										GO:0004672	MF: protein kinase activity
										GO:0006468	BP: protein phosphorylation
							TraesCS7A01G540500	717394532	717396425
							TraesCS7A01G770000LC	717396453	717399912	GO:0043531	MF: ADP binding
							TraesCS7A01G540600	717406235	717408091	GO:0043531	MF: ADP binding
							TraesCS7A01G770100LC	717415109	717422606
							TraesCS7A01G770200LC	717422835	717423569
							TraesCS7A01G770300LC	717423603	717423947
							TraesCS7A01G540700	717437180	717440951	GO:0005524	MF: ATP binding
										GO:0004672	MF: protein kinase activity
										GO:0006468	BP: protein phosphorylation
							TraesCS7A01G540800	717453120	717453362
							TraesCS7A01G770400LC	717518665	717520876
							TraesCS7A01G770500LC	717556691	717557619
							TraesCS7A01G540900	717581945	717602688	GO:0005524	MF: ATP binding
										GO:0004672	MF: protein kinase activity
										GO:0006468	BP: protein phosphorylation
							TraesCS7A01G541000	717743923	717746621	GO:0005524	MF: ATP binding
										GO:0004672	MF: protein kinase activity
										GO:0006468	BP: protein phosphorylation
							TraesCS7A01G770600LC	717768020	717768433
							TraesCS7A01G770700LC	717769175	717769984	GO:0005515	MF: protein binding
										GO:0005524	MF: ATP binding
										GO:0004672	MF: protein kinase activity
										GO:0006468	BP: protein phosphorylation
							TraesCS7A01G541100	717811406	717821962
							TraesCS7A01G770800LC	717830985	717831311	GO:0005524	MF: ATP binding
										GO:0004672	MF: protein kinase activity
										GO:0006468	BP: protein phosphorylation
							TraesCS7A01G541200	717832730	717834110
							TraesCS7A01G770900LC	717834172	717837922	GO:0043531	MF: ADP binding
							TraesCS7A01G541300	717841265	717847591
							TraesCS7A01G771000LC	717902035	717902589
							TraesCS7A01G771100LC	717903314	717904042	GO:0005515	MF: protein binding
										GO:0005524	MF: ATP binding
										GO:0004672	MF: protein kinase activity
										GO:0006468	BP: protein phosphorylation
							TraesCS7A01G541400	717920601	717943374
							TraesCS7A01G541500	717945926	717965308
							TraesCS7A01G771200LC	717965314	717966057
							TraesCS7A01G771300LC	717968763	717969206
	WDV_PH_7B1	RAC875_c906_657	746533938	746534038	21	59	TraesCS7B01G824700LC	745583121	745586974	GO:0005515	MF: protein binding
							TraesCS7B01G494400	745661274	745673091	GO:0005515	MF: protein binding
							TraesCS7B01G824800LC	745752056	745752628	GO:0003676	MF: nucleic acid binding
										GO:0046983	MF: protein dimerization activity
							TraesCS7B01G824900LC	745764826	745768318	GO:0005506	MF: iron ion binding
										GO:0016705	MF: oxidoreductase activity, acting on paired donors, with incorporation or reduction of molecular oxygen
										GO:0020037	MF: heme binding
										GO:0055114	BP: oxidation-reduction process
							TraesCS7B01G825000LC	745846165	745846473	GO:0005524	MF: ATP binding
										GO:0004672	MF: protein kinase activity
										GO:0006468	BP: protein phosphorylation
							TraesCS7B01G494500	746046286	746055154
							TraesCS7B01G494600	746063818	746064108
							TraesCS7B01G825100LC	746071473	746072104
							TraesCS7B01G825200LC	746075443	746076790
							TraesCS7B01G825300LC	746097840	746098088
							TraesCS7B01G825400LC	746100040	746100360
							TraesCS7B01G825500LC	746112366	746114150
							TraesCS7B01G825600LC	746114906	746122682	GO:0043531	MF: ADP binding
							TraesCS7B01G494700	746133957	746136459	GO:0006629	BP: lipid metabolic process
										GO:0008081	MF: phosphoric diester hydrolase activity
							TraesCS7B01G825700LC	746164120	746164647
							TraesCS7B01G494800	746172653	746173831	GO:0005515	MF: protein binding
							TraesCS7B01G494900	746176036	746176842
							TraesCS7B01G825800LC	746275713	746277847
							TraesCS7B01G495000	746297454	746298485
							TraesCS7B01G825900LC	746298940	746299320
							TraesCS7B01G495100	746321496	746324997
							TraesCS7B01G495200	746382715	746387696	GO:0043531	MF: ADP binding
							TraesCS7B01G826000LC	746393678	746394963
							TraesCS7B01G826100LC	746395446	746396339	GO:0043531	MF: ADP binding
							TraesCS7B01G826200LC	746396412	746396771	GO:0043531	MF: ADP binding
							TraesCS7B01G826300LC	746432137	746432487
							TraesCS7B01G495300	746439564	746440769
							TraesCS7B01G826400LC	746442807	746443172
							TraesCS7B01G826500LC	746451896	746453757	GO:0008270	MF: zinc ion binding
										GO:0003676	MF: nucleic acid binding
							TraesCS7B01G826600LC	746453823	746454179
							TraesCS7B01G826700LC	746454589	746455065
							TraesCS7B01G826800LC	746455854	746456251
							TraesCS7B01G826900LC	746456261	746457079
							TraesCS7B01G827000LC	746457116	746457892
							TraesCS7B01G827100LC	746459073	746460380
							TraesCS7B01G827200LC	746486197	746487192
							TraesCS7B01G495400	746488718	746492360	GO:0006355	BP: regulation of transcription, DNA-templated
										GO:0003712	MF: transcription cofactor activity
							TraesCS7B01G495500	746524813	746529557	GO:0043531	MF: ADP binding
							TraesCS7B01G827300LC	746530047	746532898	GO:0043531	MF: ADP binding
							TraesCS7B01G827400LC	746534024	746535577
							TraesCS7B01G827500LC	746535700	746536829	GO:0003676	MF: nucleic acid binding
										GO:0015074	BP: DNA integration
							TraesCS7B01G827600LC	746537052	746538698	GO:0008270	MF: zinc ion binding
										GO:0003676	MF: nucleic acid binding
							TraesCS7B01G827700LC	746582186	746583295
							TraesCS7B01G827800LC	746608570	746609679
							TraesCS7B01G827900LC	746612047	746615574	GO:0003676	MF: nucleic acid binding
										GO:0015074	BP: DNA integration
							TraesCS7B01G828000LC	746697182	746699780	GO:0005524	MF: ATP binding
										GO:0004672	MF: protein kinase activity
										GO:0006468	BP: protein phosphorylation
							TraesCS7B01G828100LC	746705938	746706621
							TraesCS7B01G828200LC	746731901	746732602
							TraesCS7B01G828300LC	746732732	746732998	GO:0003676	MF: nucleic acid binding
										GO:0046983	MF: protein dimerization activity
							TraesCS7B01G495600	746738648	746740645
							TraesCS7B01G828400LC	746790006	746790596	GO:0006508	BP: proteolysis
										GO:0008234	MF: cysteine-type peptidase activity
							TraesCS7B01G828500LC	746791525	746794922
							TraesCS7B01G828600LC	746795120	746796032
							TraesCS7B01G828700LC	746796302	746796754
							TraesCS7B01G828800LC	746799621	746800534
							TraesCS7B01G828900LC	746840737	746841051
							TraesCS7B01G829000LC	746848108	746848707
							TraesCS7B01G495700	746970797	746971438	GO:0005515	MF: protein binding
							TraesCS7B01G495800	746987696	747002704	GO:0005515	MF: protein binding
										GO:0005524	MF: ATP binding
										GO:0004672	MF: protein kinase activity
										GO:0006468	BP: protein phosphorylation
							TraesCS7B01G495900	747170749	747172010
							TraesCS7B01G496000	747185890	747186747	GO:0043531	MF: ADP binding
							TraesCS7B01G496100	747199356	747200713
							TraesCS7B01G496200	747214104	747221564	GO:0005515	MF: protein binding
										GO:0004842	MF: ubiquitin-protein transferase activity
							TraesCS7B01G829100LC	747243707	747244344
							TraesCS7B01G496300	747264285	747270604	GO:0005524	MF: ATP binding
										GO:0004672	MF: protein kinase activity
										GO:0006468	BP: protein phosphorylation
							TraesCS7B01G496400	747270975	747277321	GO:0005515	MF: protein binding
							TraesCS7B01G496500	747286698	747288095	GO:0043531	MF: ADP binding
							TraesCS7B01G829200LC	747290316	747290696
							TraesCS7B01G496600	747290718	747291080
							TraesCS7B01G829300LC	747324709	747327233
							TraesCS7B01G829400LC	747332889	747334085
							TraesCS7B01G829500LC	747338296	747338928
							TraesCS7B01G829600LC	747373483	747373728
							TraesCS7B01G496700	747379065	747384549	GO:0005515	MF: protein binding
										GO:0005524	MF: ATP binding
										GO:0004672	MF: protein kinase activity
										GO:0006468	BP: protein phosphorylation
							TraesCS7B01G829700LC	747384639	747394766	GO:0005515	MF: protein binding
							TraesCS7B01G829800LC	747394836	747399572
							TraesCS7B01G829900LC	747399759	747403970	GO:0005515	MF: protein binding
							TraesCS7B01G496800	747431585	747432244	GO:0005515	MF: protein binding
							TraesCS7B01G830000LC	747453434	747453799
							TraesCS7B01G830100LC	747522160	747529479	GO:0043531	MF: ADP binding
	WDV_Yield_1B1	Excalibur_c12376_569			0	0
	WDV_Yield_1B2	wsnp_Ex_c2117_3976893			0	0
	WDV_Yield_1B3	Kukri_c26168_423	1417711	1417808	38	51	TraesCS1B01G000100LC	459382	464560	GO:0043531	MF: ADP binding
							TraesCS1B01G000200	464567	465145
							TraesCS1B01G000200LC	525983	526336
							TraesCS1B01G000300LC	545434	545906
							TraesCS1B01G000400LC	573807	574088
							TraesCS1B01G000500LC	639267	639527
							TraesCS1B01G000600LC	639874	640110	GO:0005524	MF: ATP binding
										GO:0004386	MF: helicase activity
							TraesCS1B01G000300	711793	713476	GO:0043531	MF: ADP binding
							TraesCS1B01G000400	721873	724742	GO:0043531	MF: ADP binding
							TraesCS1B01G000700LC	727875	728084
							TraesCS1B01G000800LC	732249	732510
							TraesCS1B01G000900LC	881218	881691	GO:0046982	MF: protein heterodimerization activity
							TraesCS1B01G000500	882170	885188	GO:0043531	MF: ADP binding
							TraesCS1B01G001000LC	898606	905694	GO:0005524	MF: ATP binding
										GO:0004672	MF: protein kinase activity
										GO:0006468	BP: protein phosphorylation
										GO:0043531	MF: ADP binding
							TraesCS1B01G001100LC	1192716	1193030
							TraesCS1B01G000600	1198799	1199794	GO:0003735	MF: structural constituent of ribosome
										GO:0005622	CC: intracellular
										GO:0005840	CC: ribosome
										GO:0006412	BP: translation
							TraesCS1B01G001200LC	1199275	1199607
							TraesCS1B01G001300LC	1201323	1202333
							TraesCS1B01G000700	1201460	1203257
							TraesCS1B01G000800	1203582	1207214
							TraesCS1B01G000900	1208687	1213090	GO:0005515	MF: protein binding
										GO:0008270	MF: zinc ion binding
							TraesCS1B01G001000	1248713	1255880
							TraesCS1B01G001400LC	1255963	1256673
							TraesCS1B01G001100	1258800	1260681
							TraesCS1B01G001200	1265734	1266622
							TraesCS1B01G001300	1269290	1269826
							TraesCS1B01G001400	1272755	1344907
							TraesCS1B01G001500LC	1284433	1284741
							TraesCS1B01G001600LC	1413059	1413520
							TraesCS1B01G001500	1416127	1418511	GO:0005524	MF: ATP binding
										GO:0004672	MF: protein kinase activity
										GO:0006468	BP: protein phosphorylation
							TraesCS1B01G001600	1419308	1422174
							TraesCS1B01G001700	1423557	1426829	GO:0005506	MF: iron ion binding
										GO:0016705	MF: oxidoreductase activity, acting on paired donors, with incorporation or reduction of molecular oxygen
										GO:0020037	MF: heme binding
										GO:0055114	BP: oxidation-reduction process
							TraesCS1B01G001800	1430072	1436355	GO:0000166	MF: nucleotide binding
										GO:0000287	MF: magnesium ion binding
										GO:0004012	MF: phospholipid-translocating ATPase activity
										GO:0005524	MF: ATP binding
										GO:0015914	BP: phospholipid transport
										GO:0016021	CC: integral component of membrane
										GO:0046872	MF: metal ion binding
							TraesCS1B01G001900	1469939	1473067	GO:0005506	MF: iron ion binding
										GO:0016705	MF: oxidoreductase activity, acting on paired donors, with incorporation or reduction of molecular oxygen
										GO:0020037	MF: heme binding
										GO:0055114	BP: oxidation-reduction process
							TraesCS1B01G001700LC	1508407	1509245	GO:0003676	MF: nucleic acid binding
										GO:0003677	MF: DNA binding
							TraesCS1B01G001800LC	1511593	1513112	GO:0003677	MF: DNA binding
										GO:0006355	BP: regulation of transcription, DNA-templated
							TraesCS1B01G001900LC	1513928	1514322
							TraesCS1B01G002000	1522754	1534577	GO:0006355	BP: regulation of transcription, DNA-templated
							TraesCS1B01G002000LC	1533705	1534169
							TraesCS1B01G002100	1684683	1688614
							TraesCS1B01G002100LC	1705908	1710750	GO:0043531	MF: ADP binding
							TraesCS1B01G002200	1710777	1714929	GO:0005524	MF: ATP binding
										GO:0004672	MF: protein kinase activity
										GO:0006468	BP: protein phosphorylation
							TraesCS1B01G002200LC	1717239	1718887	GO:0016021	CC: integral component of membrane
										GO:0015293	MF: symporter activity
							TraesCS1B01G002300LC	1726834	1727304
							TraesCS1B01G002300	1728414	1733242	GO:0043531	MF: ADP binding
							TraesCS1B01G002400LC	1732426	1733269
							TraesCS1B01G002500LC	1743271	1743867
							TraesCS1B01G002600LC	1779163	1781634
							TraesCS1B01G002400	1781670	1783412	GO:0043531	MF: ADP binding
							TraesCS1B01G002700LC	1804401	1805090
							TraesCS1B01G002800LC	1806144	1806356
							TraesCS1B01G002900LC	1807602	1807994
							TraesCS1B01G002500	1808491	1812005	GO:0043531	MF: ADP binding
							TraesCS1B01G003000LC	1817197	1817892	GO:0005515	MF: protein binding
										GO:0005524	MF: ATP binding
										GO:0004672	MF: protein kinase activity
										GO:0006468	BP: protein phosphorylation
							TraesCS1B01G002600	1818420	1819343	GO:0005515	MF: protein binding
							TraesCS1B01G003100LC	1819346	1819720
							TraesCS1B01G002700	1826151	1829429	GO:0005515	MF: protein binding
							TraesCS1B01G002800	1843732	1848926	GO:0043531	MF: ADP binding
							TraesCS1B01G003200LC	1934701	1935687	GO:0008270	MF: zinc ion binding
										GO:0003676	MF: nucleic acid binding
							TraesCS1B01G003300LC	1939039	1939389
							TraesCS1B01G002900	1939252	1943062	GO:0043531	MF: ADP binding
							TraesCS1B01G003400LC	1950951	1951957
							TraesCS1B01G003500LC	1953599	1969179	GO:0005524	MF: ATP binding
										GO:0004672	MF: protein kinase activity
										GO:0006468	BP: protein phosphorylation
							TraesCS1B01G003000	1969181	1972975	GO:0043531	MF: ADP binding
							TraesCS1B01G003100	2003773	2008869	GO:0043531	MF: ADP binding
							TraesCS1B01G003600LC	2020847	2021395
							TraesCS1B01G003700LC	2021788	2022915	GO:0008270	MF: zinc ion binding
							TraesCS1B01G003200	2056317	2064773	GO:0005524	MF: ATP binding
										GO:0004672	MF: protein kinase activity
										GO:0006468	BP: protein phosphorylation
							TraesCS1B01G003300	2075866	2087400	GO:0005524	MF: ATP binding
										GO:0004672	MF: protein kinase activity
										GO:0006468	BP: protein phosphorylation
							TraesCS1B01G003400	2109030	2110187	O:0005524	MF: ATP binding
										GO:0004672	MF: protein kinase activity
										GO:0006468	BP: protein phosphorylation
							TraesCS1B01G003500	2117595	2118464	GO:0005515	MF: protein binding
							TraesCS1B01G003600	2120478	2136645	GO:0043531	MF: ADP binding
							TraesCS1B01G003800LC	2203479	2204348
							TraesCS1B01G003900LC	2205165	2205749
							TraesCS1B01G003700	2228115	2232041	GO:0043531	MF: ADP binding
							TraesCS1B01G003800	2233991	2234843
							TraesCS1B01G004000LC	2237508	2237936
							TraesCS1B01G004100LC	2245106	2245775
							TraesCS1B01G004200LC	2245972	2246471
							TraesCS1B01G003900	2273655	2274698
							TraesCS1B01G004300LC	2275448	2275828
							TraesCS1B01G004400LC	2277870	2278987
							TraesCS1B01G004000	2301538	2308114	GO:0005524	MF: ATP binding
										GO:0004672	MF: protein kinase activity
										GO:0006468	BP: protein phosphorylation
										GO:0043531	MF: ADP binding
							TraesCS1B01G004500LC	2330211	2331820
							TraesCS1B01G004600LC	2333155	2334312
							TraesCS1B01G004700LC	2334694	2337854
							TraesCS1B01G004800LC	2348470	2348973
							TraesCS1B01G004900LC	2353662	2354171
							TraesCS1B01G004100	2354399	2357764	GO:0005515	MF: protein binding
										GO:0005524	MF: ATP binding
										GO:0004672	MF: protein kinase activity
										GO:0006468	BP: protein phosphorylation
										GO:0005509	MF: calcium ion binding
										GO:0030247	MF: polysaccharide binding
	WDV_Yield_1B4	Tdurum_contig44861_1253	26186610	26186710	20	52	TraesCS1B01G048400LC	25240567	25241271
[truncated: 455 more rows]

## Sheet: Table_S5A and _S5B
	Table S5: Genotyping data of the four validation populations (A). Allele segregation in the parents of the biparental populations for the QTL identified by GWAS – positive alleles in parents are marked in bold (B, see lower section of the table).
	Genotype	relPH	relEars	relShoots	relYield	relTKW	E	WDV_PH_1B1	WDV_PH_1B2	WDV_PH_1B3	WDV_PH_1B4	WDV_PH_1B5	WDV_PH_2B1	WDV_PH_3A1	WDV_PH_3B1	WDV_PH_3B2	WDV_PH_3B3	WDV_PH_4A3	WDV_PH_4B1	WDV_PH_5A1	WDV_PH_5A2	WDV_PH_5A3	WDV_PH_6A1	WDV_PH_7A1	WDV_PH_7A2	WDV_PH_7A3	WDV_Yield_1B1	WDV_Yield_1B2	WDV_Yield_1B3	WDV_Yield_1B4	WDV_Yield_2B1	WDV_Yield_2B2
A)	FixFa	66.7348	14.966	29.5699	0	0	0.783333	B	B	B	B	B	B	B	A	A	A	B	B	B	A	A	B	A	A	B	B	B	B	B	B	B
	FixFa	45.8758	11.5116	33.3333	0	0	0.7127	A	A	A	A	A	B	B	A	A	A	A	A	A	B	B	B	A	A	B	A	A	A	A	NA	B
	FixFa	16.0517	0	675	0	0	0.3905	A	A	A	A	A	B	B	A	A	A	A	B	B	B	B	B	B	B	B	A	A	A	A	A	A
	FixFa	4.07088	0	375	0	0	0.634	A	A	A	A	A	B	B	A	B	B	B	B	B	B	A	B	A	A	B	A	A	A	A	A	B
	FixFa	10.5505	0	1400	68.9557	251.663	0.67875	NA	NA	NA	NA	NA	B	NA	A	B	B	A	B	NA	NA	NA	B	NA	NA	B	NA	NA	NA	NA	B	B
	FixFa	8.60215	0	1866.67	209.907	798.126	0.493667	B	B	B	B	B	B	B	A	A	B	B	A	B	B	B	B	B	B	B	B	B	B	B	B	B
	FixFa	34.8387	14.026	270	3.08908	162.583	0.524	B	B	B	B	B	B	B	A	A	A	B	B	A	A	B	NA	A	A	B	B	B	B	B	A	B
	FixFa	5.91995	0	533.333	6.53266	186.648	0.728667	B	B	B	NA	B	B	B	NA	NA	A	NA	NA	A	A	NA	B	A	A	B	B	B	NA	NA	B	NA
	FixFa	10.303	0	0	30.7029	141.488	0.7005	A	A	A	A	A	B	B	A	B	B	B	A	B	B	B	B	A	A	B	A	A	A	A	NA	B
	FixFa	20.8251	1.37931	666.667	246.13	762.011	0.54	B	B	B	B	B	B	B	A	A	A	B	B	B	B	B	B	B	B	B	B	B	B	B	B	B
	FixFa	3.0303	0	266.667	0	0	0.797333	A	A	A	A	A	B	B	B	B	B	B	A	B	B	B	B	A	B	B	A	A	A	A	B	B
	FixFa	18.0055	1.66667	10	58.6777	255.12	0.805	B	B	B	B	B	B	B	A	B	B	A	B	B	B	B	NA	B	B	B	B	B	B	B	B	B
	FixFa	25.3731	3.92157	800	29.3044	271.337	0.6785	A	A	A	A	A	B	B	B	B	B	A	A	B	B	B	NA	B	B	B	A	A	A	A	NA	B
	FixFa	3.90795	0	464.286	129.148	346.241	0.806143	A	A	A	A	A	B	B	A	A	A	A	B	B	B	B	B	B	A	B	A	A	A	A	NA	B
	FixFa	0	0	0	90.077	250.214	0.782	B	B	B	B	B	B	B	A	A	A	A	B	B	B	B	NA	A	A	B	B	B	B	B	A	A
	FixFa	22.4863	0	1050	0	0	0.6435	A	A	A	A	A	B	B	A	A	A	A	B	A	B	B	B	A	A	B	A	A	A	A	A	B
	FixFa	14.8681	3.92157	0	24.1107	142.667	0.962167	B	B	B	B	B	B	B	A	B	B	B	B	A	A	A	B	B	B	B	B	B	B	B	A	A
	FixFa	18.306	3.50877	0	76.8085	219.453	0.6825	A	A	A	A	A	B	B	A	A	A	B	B	B	B	A	B	B	A	B	A	A	A	A	B	A
	FixFa	6.65083	0	0	0	0	0.7534	B	B	B	B	B	B	B	B	B	B	B	B	A	A	B	B	B	B	B	B	B	B	B	A	B
	FixFa	3.1362	0	700	56.2842	143.217	0.569	B	B	B	B	B	B	B	A	A	A	A	B	A	A	A	B	B	B	B	B	B	B	B	A	B
	FixFa	1.75644	0	114.286	0	0	0.645714	B	B	B	B	B	B	B	B	B	A	A	B	A	A	A	NA	B	B	B	B	B	B	B	B	A
	FixFa	0	0	0	155.324	450.213	0.6176	B	B	B	B	B	B	B	A	A	A	B	B	B	B	B	NA	B	B	B	B	B	B	B	B	B
	FixFa	19.2555	26.936	555.556	420.761	683.054	0.631667	B	B	B	B	B	A	B	A	B	A	A	B	B	B	A	A	B	B	B	B	B	B	B	A	A
	FixFa	70.303	51.2821	2400	74.2537	184.252	0.317	A	A	A	A	A	B	B	A	B	A	A	A	B	B	A	A	B	B	B	A	A	A	A	NA	B
	FixFa	16.6379	8.21053	26.25	5.71429	519.481	0.8805	A	A	A	A	A	B	B	B	B	B	A	A	A	A	A	B	A	B	B	A	A	A	A	B	B
	FixFa	4.4186	0	34.7826	1.79641	256.63	0.8731	A	A	A	A	A	B	B	B	B	B	A	A	A	A	A	B	A	NA	B	A	A	A	A	B	B
	FixFa	12.0841	0	23.913	0	0	1.06069	B	B	B	B	B	B	B	A	A	A	B	A	B	B	A	B	A	A	B	B	B	B	B	A	B
	FixFa	25.4164	0	39.1304	0	0	0.8595	A	A	A	A	A	B	B	B	B	B	A	A	A	A	B	B	A	B	B	A	A	A	A	B	B
	FixFa	14.4742	0	72.7273	0	0	1.19155	A	A	A	A	A	B	B	A	A	A	A	A	B	A	B	B	B	NA	B	A	A	A	A	B	A
	FixFa	0	0	0	0	0	1.17817	B	B	B	B	B	B	B	NA	A	A	A	A	B	B	A	B	B	NA	B	B	B	B	B	B	A
	FixFa	44.9477	52.7027	204.545	671.154	1694.83	0.608625	B	B	B	B	B	B	B	A	B	A	A	A	B	B	B	B	A	A	B	B	B	B	B	B	A
	FixFa	1.6383	0	4.16667	0	0	1.03644	A	A	A	A	A	B	B	A	A	B	A	B	A	B	A	NA	B	A	B	A	A	A	A	NA	A
	FixFa	28.2353	1.98347	96.9231	117.47	970.825	0.739	B	B	B	B	B	B	B	A	A	A	A	B	B	A	A	B	A	A	B	B	B	B	B	B	B
	FixFa	0.872191	0	2.0979	0	0	1.09855	B	B	B	B	B	B	B	A	A	A	B	A	A	A	A	B	A	A	B	B	B	B	B	A	A
	FixFa	64.479	30.2198	0	290.119	2014.71	0.4225	B	NA	B	B	B	B	NA	A	A	A	B	NA	A	NA	NA	B	A	A	B	NA	B	B	NA	NA	NA
	FixFa	22.0049	0	36.6667	0	0	0.645333	A	A	A	A	A	B	B	B	B	B	B	B	A	A	B	B	A	B	B	A	A	A	A	NA	B
	FixFa	0	0	0	0	0	1.1235	B	B	B	B	B	B	B	B	A	A	A	A	B	B	A	B	B	B	B	B	B	B	B	B	A
	FixFa	0	0	0	0	0	1.22227	B	B	B	B	B	B	B	B	A	A	A	A	B	B	A	B	B	B	B	B	B	B	B	B	A
	FixFa	0	0	0	0	0	1.1476	B	B	B	B	B	B	B	B	A	A	A	A	B	B	A	B	B	B	B	B	B	B	B	B	A
	FixFa	0	0	0	0	0	1.14644	B	B	B	B	B	B	B	B	A	A	A	A	B	B	A	B	B	B	B	B	B	B	B	B	A
	FixFa	30.658	0	43.2143	0	0	0.92925	A	A	A	A	A	B	B	A	B	B	B	A	A	B	A	B	A	A	B	A	A	A	A	NA	A
	FixFa	1.7537	0	17.7966	0	0	1.16485	A	A	A	A	A	B	B	A	B	A	A	B	B	B	B	B	A	A	B	A	A	A	A	B	B
	FixFa	14.4169	0	17.9775	0	0	1.22283	A	A	A	A	A	B	B	B	A	A	B	B	B	B	B	B	A	A	B	A	A	A	A	NA	A
	FixFa	24.4573	0	103.704	0	0	0.952833	B	B	B	B	B	A	B	A	B	B	A	A	B	B	A	B	B	B	B	B	B	B	B	B	B
	FixFa	13.048	0	31.25	24.9423	608.348	0.916	B	B	B	B	B	B	B	A	B	B	A	B	B	A	A	B	A	A	B	B	B	B	B	A	B
	FixFa	0	0	0	0	0	0.9585	B	B	B	B	B	NA	NA	B	NA	A	A	A	B	B	A	B	B	B	B	B	B	B	B	B	A
	FixFa	0	0	0	0	0	1.303	B	B	B	B	B	A	B	B	B	A	A	A	B	B	A	B	B	NA	B	B	B	B	B	B	A
	FixFa	0	0	0	2.43902	271.003	1.15475	B	B	B	B	B	A	B	A	B	A	A	A	B	B	B	B	B	B	B	B	B	B	B	B	A
	FixFa	5.17995	0	19.2982	0	0	0.823	A	A	A	A	A	B	B	B	B	B	B	A	B	B	B	B	B	A	B	A	A	A	A	B	B
	FixFa	31.2614	0	124.39	77.2222	321.759	0.943	B	B	B	B	B	B	B	A	B	B	B	A	B	B	B	B	A	A	B	B	B	B	B	A	A
	FixFa	9.56175	0	23.5294	159.276	464.362	1.36333	B	B	B	B	B	B	B	B	B	B	B	B	A	A	A	B	A	A	B	B	B	B	B	B	B
	FixFa	21.7304	19.6078	66.6667	245.854	712.619	0.7952	B	B	B	B	B	B	B	B	B	B	B	A	A	A	B	B	A	B	B	B	B	B	B	A	B
	FixFa	39.5246	35.6234	117.647	298.827	957.779	0.909333	B	B	B	B	B	B	B	B	B	B	B	B	A	A	A	B	A	A	B	B	B	B	B	A	B
	FixFa	0	0	0	62.1891	193.134	0.7115	NA	NA	NA	NA	NA	B	B	B	B	B	A	NA	A	A	B	B	NA	NA	B	NA	NA	NA	NA	A	NA
	FixFa	38.7454	21.2389	296.296	300	785.34	0.896333	B	B	B	B	B	B	B	A	B	B	A	B	B	B	B	B	A	A	B	B	B	B	B	A	A
	FixFa	9.4964	0	7.84314	0	0	0.849167	A	A	A	A	A	B	B	A	B	B	A	B	B	B	A	B	B	B	B	A	A	A	A	B	B
	FixRe	17.0168	0	139.286	0	0	0.885429	B	B	B	B	B	A	B	NA	A	B	A	B	NA	B	A	B	B	NA	B	B	B	B	B	A	A
	FixRe	0	0	0	0	0	0.87	NA	NA	NA	NA	NA	NA	NA	NA	NA	NA	NA	NA	NA	NA	NA	NA	NA	NA	NA	NA	NA	NA	NA	NA	NA
	FixRe	4.93827	0	86.2319	0	0	0.8005	B	B	B	B	B	A	B	B	A	NA	A	B	B	B	A	NA	B	A	B	B	B	B	B	A	A
	FixRe	0	0	0	0	0	0.8512	B	B	B	B	B	A	B	A	B	B	A	A	A	B	B	B	B	NA	B	B	B	B	B	B	A
	FixRe	4.33213	0	160	0	0	0.745333	A	A	A	A	A	A	B	A	A	B	A	A	A	A	A	B	B	A	B	A	A	A	A	A	A
	FixRe	0	0	0	0	0	0.744	A	A	A	A	A	A	B	B	B	B	A	A	A	B	B	B	B	NA	B	A	A	A	A	B	A
	FixRe	4.53901	0	11.5385	0	0	0.64875	A	A	A	A	A	A	B	B	A	A	A	A	A	A	A	B	B	B	B	A	A	A	A	B	A
	FixRe	23.1908	2.17391	0	0	0	0.879	A	A	A	A	A	A	B	B	A	A	A	A	B	B	A	B	B	NA	B	A	A	A	A	B	A
	FixRe	11.6239	0	285.714	0	0	0.925429	NA	NA	NA	NA	NA	A	B	B	B	A	A	A	A	B	B	NA	B	B	B	NA	NA	NA	NA	A	A
	FixRe	46.124	62.0968	114.423	0	0	0.5975	A	A	A	A	A	A	B	B	B	NA	A	B	B	B	B	NA	B	B	B	A	A	A	A	NA	A
	FixRe	7.71704	0	666.667	0	0	0.519167	A	A	A	A	A	NA	B	B	B	B	A	A	B	B	A	B	B	A	B	A	A	A	A	NA	B
	FixRe	0	0	0	0	0	0.6805	A	A	A	A	A	A	B	B	B	B	A	A	B	B	A	B	B	A	B	A	A	A	A	NA	A
	FixRe	17.3099	18.8235	30.3797	0	0	0.715667	B	B	B	B	B	B	B	A	B	B	A	A	B	A	A	B	B	A	B	B	B	B	B	NA	B
	FixRe	25.8876	2.86885	161.538	0	0	0.76175	B	B	B	B	B	B	NA	B	NA	NA	A	A	B	NA	A	B	B	A	B	B	B	B	B	NA	B
	FixRe	32.7324	9.09091	0	0	0	0.5	A	A	A	A	A	B	B	A	B	B	A	B	B	NA	A	B	B	A	B	A	A	A	A	B	B
	FixRe	11.7202	0	286.957	39.7321	29.2763	0.6045	NA	NA	B	NA	NA	B	B	NA	B	B	A	B	B	A	B	NA	B	A	B	NA	B	NA	NA	NA	B
	FixRe	17.1875	5.82524	15.7895	0	0	0.57775	NA	NA	NA	NA	NA	A	B	B	B	B	A	NA	B	B	B	B	B	B	B	NA	NA	NA	NA	B	A
	FixRe	23.0769	0	72.2222	0	0	0.7425	A	A	A	A	A	B	B	B	B	B	A	NA	A	A	A	NA	B	NA	B	A	A	A	A	NA	B
	FixRe	31.8898	0	421.875	0	0	0.731	NA	NA	NA	NA	NA	NA	NA	A	NA	B	A	B	A	A	B	B	B	NA	B	NA	NA	NA	NA	B	NA
	FixRe	25.6734	4.38596	156.25	0	0	0.397667	B	B	B	B	B	B	B	B	B	B	A	A	A	A	A	B	B	A	B	B	B	B	B	A	B
	FixRe	4.80418	0	0	0	0	0.7324	B	B	B	B	B	NA	B	A	A	B	A	NA	A	A	B	B	B	A	B	B	B	B	B	A	NA
	FixRe	0	0	0	0	0	0.628643	B	B	B	B	B	NA	B	B	B	B	A	B	A	A	B	NA	B	NA	B	B	B	B	B	B	B
	FixRe	0	0	0	0	0	0.722455	B	B	B	B	B	B	B	B	B	B	A	B	B	A	A	B	B	B	B	B	B	B	B	B	B
	FixRe	35.8169	25.4717	400	0	0	0.92025	NA	NA	NA	NA	NA	B	B	A	B	B	A	A	A	B	A	B	B	A	B	NA	NA	NA	NA	B	B
	FixRe	46.2825	114	0	0	0	0.9705	B	B	B	B	B	B	B	B	B	B	A	NA	A	A	A	B	B	A	B	B	B	B	NA	B	B
	FixRe	0	0	0	24.6673	48.2887	0.870667	NA	NA	NA	NA	NA	B	B	B	B	B	A	A	A	A	A	NA	B	A	B	NA	NA	NA	NA	A	B
	FixRe	0	0	0	0	0	0.852667	A	A	A	A	A	B	B	B	B	A	A	B	A	A	A	B	B	A	B	A	A	A	A	B	B
	FixRe	43.685	6.5625	193.421	0	0	0.40625	A	A	A	A	A	A	B	A	A	A	A	A	B	B	B	B	B	A	B	A	A	A	A	NA	A
	FixRe	19.1593	0	25.9259	4.30839	41.1691	0.765	A	A	A	A	A	B	NA	A	A	A	A	A	B	B	B	NA	B	B	B	A	A	A	A	NA	B
	FixRe	49.1329	20.6897	400	0	0	0.8315	A	A	A	A	A	NA	B	B	B	B	A	A	B	B	B	B	B	B	B	A	A	A	A	B	NA
	FixRe	0	0	0	3.125	60.4167	0.789333	B	B	B	B	B	A	B	B	B	B	A	A	B	B	B	NA	B	B	B	B	B	B	B	B	A
	FixRe	0	0	0	0.316456	5.85443	0.7135	B	B	B	B	B	A	NA	NA	NA	B	A	B	B	B	B	NA	B	NA	B	B	B	B	B	B	A
	FixRe	11.7254	0	294	0	0	0.6892	B	B	B	B	B	B	B	B	B	B	A	A	A	A	A	NA	B	A	B	B	B	B	B	A	B
	FixRe	0	0	0	0	0	0.6482	B	B	B	B	B	B	B	B	B	B	A	A	A	A	A	NA	B	A	B	B	B	B	B	A	B
	FixRe	0	0	0	0	0	0.491	B	B	B	B	B	B	B	NA	NA	B	A	A	A	A	A	B	B	A	B	B	B	B	B	A	B
	FixRe	86.1032	436.842	198.413	0	0	0.1585	NA	NA	NA	NA	NA	B	NA	B	NA	NA	A	A	B	B	A	NA	B	B	B	NA	NA	NA	NA	B	B
	FixRe	51.8041	52.6316	44.6809	0	0	0.467	A	A	A	A	A	A	B	A	A	A	A	B	B	B	B	B	B	B	B	A	A	A	A	B	A
	FixRe	37.8139	7.61905	0	0	0	0.9105	B	B	B	B	B	A	NA	A	NA	NA	A	A	A	A	A	B	B	A	B	B	B	B	B	B	A
	FixRe	0	0	0	0	0	0.6194	NA	NA	NA	NA	B	A	NA	B	NA	A	A	A	A	A	A	B	B	A	B	NA	NA	NA	NA	B	A
	FixRe	40.7859	52.8814	75.3846	0	0	0.3284	A	A	A	A	A	NA	B	A	A	A	A	A	A	A	A	NA	B	B	A	A	A	A	A	B	NA
	FixRe	97.9439	138.129	1500	0	0	0.224	A	A	A	A	A	NA	NA	NA	NA	NA	A	A	A	A	A	NA	B	NA	B	A	A	A	A	B	NA
	FixRe	48.1481	0	122.222	0	0	0.561	A	A	A	A	A	B	B	B	B	A	A	NA	A	A	B	NA	B	NA	B	A	A	A	A	NA	B
	FixRe	13.6752	0	124.731	0	0	0.435667	NA	NA	NA	NA	NA	B	B	NA	B	B	A	A	A	A	A	NA	B	A	B	NA	NA	NA	NA	B	B
	FixRe	0	0	0	0	0	0.996167	NA	NA	B	NA	NA	B	B	A	B	B	A	A	A	A	A	NA	B	A	B	NA	B	NA	NA	B	B
	FixRe	19.3837	28.5714	0	0	0	0.98475	B	B	B	B	B	B	B	A	A	A	A	B	A	A	A	NA	B	NA	A	B	B	B	B	A	A
	FixRe	69.186	38.756	98.6301	0	0	0.6015	NA	NA	NA	NA	B	A	B	A	A	A	A	A	A	B	B	B	B	A	B	NA	NA	NA	NA	A	A
	FixRe	10.2987	0	0	0	0	0.685	A	A	A	A	A	B	B	B	B	B	A	NA	NA	NA	B	B	B	A	B	A	A	A	A	A	A
	FixRe	0	0	0	0	0	0.9155	A	A	A	A	A	B	B	B	B	B	A	A	NA	B	B	B	B	A	B	A	A	A	A	A	A
	FixRe	43.2781	20.8333	777.778	0	0	0.79	A	A	A	A	A	B	B	B	B	B	A	NA	A	A	A	B	B	B	B	A	A	A	A	NA	B
	FixRe	20.6227	3.48837	15	24.2748	40.719	0.749167	B	B	B	B	B	A	NA	B	NA	B	A	B	B	NA	B	NA	B	A	B	B	B	B	B	B	A
	FixRe	10.3409	0	267.647	0	0	0.859167	A	A	A	A	A	NA	B	B	A	A	A	B	B	B	B	NA	B	B	B	A	A	A	A	NA	NA
	FixRe	0	0	0	0	0	0.98825	B	B	B	B	B	B	B	B	A	A	A	B	A	B	A	NA	B	B	B	B	B	B	B	B	B
	FixRe	0	0	0	0	0	1.0095	B	B	B	B	B	B	B	B	A	B	A	A	B	B	B	NA	B	A	B	B	B	B	B	B	B
	FixRe	0	0	0	0	0	0.916333	A	A	A	A	A	B	B	A	A	A	A	B	B	B	B	NA	B	B	B	A	A	A	A	A	B
	FixRe	0	0	0	0	0	1.225	B	B	B	B	B	B	B	B	A	B	A	A	B	B	B	NA	B	A	B	B	B	B	B	B	B
	FixRe	9.55912	7.2973	0	0	0	0.8572	B	B	B	B	B	A	B	A	A	A	A	A	NA	B	B	B	B	A	B	B	B	B	B	B	A
	FixRe	22.4777	3.55556	0	0	0	0.782667	A	A	A	A	A	A	B	B	B	B	A	A	B	B	B	B	B	B	B	A	A	A	A	A	A
	FixRe	29.5576	0	344.118	0	0	1.2305	NA	NA	NA	NA	B	A	B	B	B	B	A	A	B	B	B	B	B	B	B	NA	NA	NA	NA	B	A
	FixRe	0	0	0	171.326	203.017	0.8175	A	A	A	A	A	A	B	A	A	A	A	NA	NA	B	B	B	B	B	B	A	A	A	A	B	A
	RexFi	0	0	0	0	0	0.823	A	A	A	A	A	B	B	B	B	B	A	B	B	B	A	B	B	B	B	A	A	A	A	B	B
	RexFi	0	0	0	0	0	0.877	B	B	B	B	B	B	B	B	B	B	A	B	A	A	B	NA	B	B	B	B	B	B	B	B	B
	RexFi	14.624	0	630	0	0	1.0052	A	A	A	A	A	A	B	B	B	B	A	A	B	NA	A	B	B	B	B	A	A	A	A	B	A
	RexFi	0	0	0	0	0	0.893333	B	B	B	B	B	A	B	B	B	B	A	A	B	A	A	B	B	B	B	B	B	B	B	NA	A
	RexFi	0	0	0	0	0	0.895	A	A	A	A	A	B	B	A	A	A	A	B	B	A	B	NA	NA	NA	NA	A	A	A	A	A	B
	RexFi	0	0	0	0	0	0.938167	B	B	B	B	B	A	B	A	A	A	A	A	NA	NA	B	NA	NA	B	A	B	B	B	B	B	A
	RexFi	0	0	0	0	0	1.037	A	A	A	A	A	B	B	B	B	B	A	B	A	A	B	B	A	A	NA	A	A	A	A	A	B
	RexFi	0	0	0	0	0	0.709	B	B	B	B	B	A	B	NA	B	B	A	B	B	B	B	NA	B	B	A	B	B	B	B	NA	B
	RexFi	66.0633	0.995025	550	0	0	0.8415	B	B	B	B	B	B	B	B	B	B	A	B	B	A	B	NA	B	NA	A	B	B	B	B	A	B
	RexFi	12.513	0	833.333	0	0	0.9085	A	A	A	A	A	B	B	B	B	B	A	A	A	A	A	NA	B	NA	B	A	A	A	A	B	B
	RexFi	30.3884	0	280	0	0	0.796833	A	A	A	A	A	B	B	B	B	B	A	A	B	B	A	NA	B	B	A	A	A	A	A	B	B
	RexFi	0	0	0	0	0	0.764167	NA	NA	B	NA	NA	A	B	A	A	B	A	B	A	A	A	NA	B	B	A	NA	B	NA	NA	B	A
	RexFi	18.3359	5.36398	272.222	25.0154	0	0.728167	NA	NA	NA	NA	B	B	B	B	B	B	A	B	A	A	B	B	A	A	B	NA	NA	NA	NA	B	B
	RexFi	6.18557	0	30.7692	0	0	0.931167	NA	NA	B	NA	B	NA	NA	NA	NA	NA	A	B	B	B	B	B	B	B	NA	NA	B	NA	NA	B	NA
	RexFi	43.0917	0	222.222	0	0	0.321	B	B	B	B	B	B	B	B	B	B	A	B	A	A	A	B	B	B	B	B	B	B	B	B	B
	RexFi	26.9663	3.90625	500	0	0	0.984	B	B	B	B	B	B	B	B	B	B	A	B	NA	NA	B	B	A	A	A	B	B	B	B	A	B
	RexFi	0	0	0	0	0	0.934	A	A	A	A	A	B	B	B	B	B	A	A	B	B	B	B	B	A	B	A	A	A	A	B	B
	RexFi	25.6154	0	292.105	0	0	0.889	B	B	B	B	B	NA	B	A	A	A	A	NA	A	NA	A	B	B	NA	B	B	B	B	B	A	NA
	RexFi	41.2057	20.1646	14.5833	0	0	1.041	B	B	B	B	B	A	B	A	A	A	A	A	B	B	B	B	A	A	A	B	B	B	B	A	A
	RexFi	0	0	0	0	0	0.940833	A	A	A	A	A	B	B	B	B	B	A	A	A	A	B	B	B	B	NA	A	A	A	A	NA	B
	RexFi	36.193	16	581.818	0	0	0.8865	NA	NA	NA	NA	NA	A	B	A	A	A	A	A	B	B	A	NA	B	B	B	NA	NA	NA	NA	B	A
	RexFi	7.48441	0	200	0	0	1.04467	B	B	B	B	B	B	B	B	B	B	A	B	NA	A	A	B	A	A	A	B	B	B	B	A	B
	RexFi	69.375	44.6565	0	0	0	1.059	B	B	B	B	B	NA	B	B	B	A	A	NA	A	A	A	NA	A	A	A	B	B	B	B	B	NA
	FixS	0	0	0	0	0	0.621833	B	B	B	B	B	B	NA	NA	NA	NA	B	B	A	A	B	A	B	B	NA	B	B	B	B	NA	B
	FixS	0	0	0	0	0	0.47375	B	B	B	B	B	B	NA	NA	NA	NA	NA	B	B	B	B	B	B	B	NA	B	B	B	B	NA	B
	FixS	50.8297	44.3182	54.5455	51.3541	0	0.559	A	A	A	A	A	B	NA	NA	NA	NA	B	B	A	A	A	B	A	B	NA	A	A	A	A	NA	B
	FixS	0	0	0	0	0	0.6085	B	B	B	B	B	A	NA	NA	NA	NA	B	B	B	A	A	NA	B	B	NA	B	B	B	B	NA	A
	FixS	0	0	0	0	0	0.719	B	B	B	B	B	A	NA	NA	NA	NA	A	A	A	A	B	B	A	A	NA	B	B	B	B	NA	A
	FixS	0	0	0	0	0	0.567167	A	A	A	A	A	A	NA	NA	NA	NA	B	B	A	B	A	A	A	A	NA	A	A	A	A	NA	A
	FixS	71.1095	23.8636	1100	38.1968	0	0.563875	B	B	B	B	B	B	NA	NA	NA	NA	A	A	A	A	A	NA	B	B	NA	B	B	B	B	NA	B
	FixS	20.8935	31.0256	366.667	83.0017	0	0.559	B	NA	B	B	B	B	NA	NA	NA	NA	A	A	B	B	B	B	B	B	NA	NA	B	B	NA	NA	NA
	FixS	0	0	0	0	0	0.4555	B	B	B	B	B	A	NA	NA	NA	NA	B	B	B	B	B	B	A	B	NA	B	B	B	B	NA	A
	FixS	57.3333	109.827	1125	422.336	0	0.6565	A	A	A	A	A	NA	NA	NA	NA	NA	A	B	A	A	A	NA	A	A	NA	A	A	A	A	NA	NA
	FixS	0	0	0	0	345.448	0.5633	B	B	B	B	B	A	NA	NA	NA	NA	B	A	A	A	A	B	A	A	NA	B	B	B	B	NA	A
	FixS	101.284	48.7903	825	51.8838	0	0.549	A	A	A	A	A	B	NA	NA	NA	NA	A	B	B	B	B	A	A	A	NA	A	A	A	A	NA	NA
	FixS	29.7114	0	1333.33	0	0	0.4425	B	B	B	B	B	B	NA	NA	NA	NA	A	A	A	A	A	B	B	B	NA	B	B	B	B	NA	B
	FixS	0	0	0	0	0	0.6733	B	B	B	B	B	B	NA	NA	NA	NA	B	A	A	A	A	B	A	A	NA	B	B	B	B	NA	B
	FixS	9.67593	0	146.667	0	0	0.526333	A	A	A	A	NA	A	NA	NA	NA	NA	B	A	A	B	B	B	A	A	NA	A	A	A	A	NA	A
	FixS	12.089	0	187.5	0	0	0.561	A	A	A	A	A	B	NA	NA	NA	NA	B	B	B	B	B	B	B	B	NA	A	A	A	A	NA	NA
	FixS	0	0	0	0	0	0.641833	B	B	B	B	B	A	NA	NA	NA	NA	B	B	B	B	B	NA	B	B	NA	B	B	B	B	NA	A
	FixS	45.5587	84.5455	8550	0	0	0.551	B	B	B	B	B	A	NA	NA	NA	NA	A	A	B	B	B	B	B	B	NA	B	B	B	B	NA	A
	FixS	0	0	0	0	0	0.6888	B	B	B	B	B	B	NA	NA	NA	NA	B	A	B	B	B	B	B	B	NA	B	B	B	B	NA	B
	FixS	11.1443	0	72.1569	0	0	0.4975	B	B	B	B	B	A	NA	NA	NA	NA	A	B	B	B	B	A	A	A	NA	B	B	B	B	NA	A
	FixS	89.9471	68.4211	0	46.9027	0	0.44675	A	A	A	A	A	A	NA	NA	NA	NA	B	A	A	A	B	B	A	B	NA	A	A	A	A	NA	A
	FixS	0	0	0	0	0	0.6775	B	B	B	B	B	A	NA	NA	NA	NA	A	B	A	A	A	NA	A	B	NA	B	B	B	B	NA	A
	FixS	14.0228	0	9500	0	0	0.89125	B	B	B	B	B	A	NA	NA	NA	NA	A	A	A	A	A	B	A	A	NA	B	B	B	B	NA	A
	FixS	0	0	0	0	0	0.5155	B	B	B	B	B	B	NA	NA	NA	NA	B	B	B	B	A	NA	A	A	NA	B	B	B	B	NA	B
	FixS	0	0	0	0	0	0.607	B	B	B	B	B	B	NA	NA	NA	NA	A	A	B	B	A	B	A	A	NA	B	B	B	B	NA	B
	FixS	0	0	0	0	0	0.52975	A	A	A	A	A	A	NA	NA	NA	NA	B	A	B	B	A	A	A	A	NA	A	A	A	A	NA	A
	FixS	0	0	0	0	0	0.4505	A	A	A	A	A	B	NA	NA	NA	NA	A	B	A	A	A	A	B	B	NA	A	A	A	A	NA	B
	FixS	0	0	0	0	0	0.552167	B	B	B	B	B	A	NA	NA	NA	NA	B	B	B	B	B	A	A	A	NA	B	B	B	B	NA	A
	FixS	0	0	0	0	0	0.600167	B	B	B	B	B	B	NA	NA	NA	NA	B	A	B	B	A	A	B	B	NA	B	B	B	B	NA	NA
	FixS	6.35641	0	875	0	0	0.523	B	B	B	B	B	A	NA	NA	NA	NA	B	B	B	B	B	NA	A	A	NA	B	B	B	B	NA	A
	FixS	17.8862	0	529.63	0	0	0.507167	A	A	A	A	A	NA	NA	NA	NA	NA	A	A	A	A	A	A	A	A	NA	A	A	A	A	NA	B
	FixS	0	0	0	0	0	0.521	A	A	A	A	NA	B	NA	NA	NA	NA	A	B	B	B	A	A	B	NA	NA	A	A	A	A	NA	NA
	FixS	53.4512	36.7647	388.889	535.417	0	0.4965	B	B	B	B	B	A	NA	NA	NA	NA	B	B	B	B	B	B	A	A	NA	B	B	B	B	NA	A
	FixS	0	0	0	0	0	0.487	A	A	A	A	A	A	NA	NA	NA	NA	B	A	B	B	B	NA	A	A	NA	A	A	A	A	NA	A
	FixS	0	0	0	0	0	0.573833	B	B	B	B	B	A	NA	NA	NA	NA	B	B	A	A	A	A	A	A	NA	B	B	B	B	NA	A
	FixS	0	0	0	0	0	0.6355	A	A	A	A	A	A	NA	NA	NA	NA	B	B	A	B	B	A	B	B	NA	A	A	A	A	NA	A
	FixS	0	0	0	0	0	0.616167	A	A	A	A	A	A	NA	NA	NA	NA	B	B	B	B	A	A	A	A	NA	A	A	A	A	NA	A
	FixS	0	0	0	0	0	0.5205	B	B	B	B	B	B	NA	NA	NA	NA	B	A	B	B	B	NA	A	B	NA	B	B	B	B	NA	B
	FixS	0	0	0	0	0	0.5533	A	A	A	A	A	A	NA	NA	NA	NA	B	A	B	B	B	NA	A	A	NA	A	A	A	A	NA	A
	FixS	0	0	0	0	0	0.5925	A	A	A	A	A	NA	NA	NA	NA	NA	B	A	B	B	B	A	B	B	NA	A	A	A	A	NA	B
	FixS	0	0	0	0	0	0.715	A	A	A	A	A	NA	NA	NA	NA	NA	B	B	A	A	A	A	B	B	NA	A	A	A	A	NA	A
	FixS	0	0	0	0	0	0.414667	B	B	B	B	B	A	NA	NA	NA	NA	A	B	B	B	B	A	A	A	NA	B	B	B	B	NA	A
	FixS	3.74181	0	100	0	0	0.533167	A	A	A	A	A	B	NA	NA	NA	NA	A	A	B	B	B	B	B	A	NA	A	A	A	A	NA	B
	FixS	0	0	0	0	0	0.44675	B	B	B	B	B	B	NA	NA	NA	NA	A	B	A	A	B	B	A	A	NA	B	B	B	B	NA	B
	FixS	0	0	0	0	0	0.714	NA	B	B	B	NA	A	NA	NA	NA	NA	NA	B	A	NA	A	NA	NA	NA	NA	B	B	B	B	NA	A
	FixS	28.4755	2.53623	10266.7	0	0	0.482667	A	A	A	A	A	A	NA	NA	NA	NA	B	B	A	A	A	NA	A	A	NA	A	A	A	A	NA	A
	FixS	0	0	0	0	0	0.6055	B	B	B	B	B	A	NA	NA	NA	NA	B	A	A	A	A	A	B	A	NA	B	B	B	B	NA	A
	FixS	0	0	0	0	0	0.6462	B	B	B	B	B	A	NA	NA	NA	NA	B	B	A	A	A	B	A	A	NA	B	B	B	B	NA	A
	FixS	8.39813	0	300	0	0	0.619333	A	A	A	A	A	A	NA	NA	NA	NA	A	B	A	A	A	NA	A	A	NA	A	A	A	A	NA	A
	FixS	60.2062	28.0702	3600	19.0972	0	0.341	A	A	A	A	NA	A	NA	NA	NA	NA	B	A	A	A	B	B	A	A	NA	A	A	A	A	NA	A
	FixS	90.2411	76.5517	325	149.593	0	0.4505	A	A	A	A	A	A	NA	NA	NA	NA	A	B	A	A	A	B	B	B	NA	A	A	A	A	NA	A
	FixS	0	0	0	0	0	0.6465	A	A	A	A	A	B	NA	NA	NA	NA	B	B	B	A	B	B	A	A	NA	A	A	A	A	NA	B
	FixS	99.8207	86.3372	0	201.726	0	0.4425	A	A	A	A	A	B	NA	NA	NA	NA	A	A	B	B	B	NA	B	B	NA	A	A	A	A	NA	B
B)	SNP							B/A	B/A	B/A	A/B	A/B	A/B	A/B	B/A	A/B	A/B	B/A	A/B	A/B	A/B	A/B	B/A	B/A	A/B	B/A	B/A	B/A	A/B	B/A	A/B	A/B
	Fisht							A	A	A	A	A	A	A	A	A	A	A	A	A	A	A	A	A	A	A	A	A	A	A	A	A
	Faustus							B	B	B	B	B	B	B	B	B	B	B	B	B	B	B	B	B	B	B	B	B	B	B	B	B
	Reform							B	B	B	B	B	B	B	B	B	B	A	B	B	B	B	B	B	B	B	B	B	B	B	B	B
	S (breedersline)							B	B	B	B	B	B	NA	NA	NA	NA	B	B	B	B	B	B	B	B	NA	B	B	B	B	NA	B

## Sheet: Table_S6
	Table S6: Correlation coefficients for relative plant height (relPH), relative number of ears per plant (relEars), relative secondary shoots (relShoots), relative grain yield (relYield), relative thousand kernel weight (relTKW), visual symptom scoring (BN) and extinction (E) of four wheat crossing populations tested for WDV resistance. Significant with (*, **, ***) p<0.05 according to Pearson (R-…
	Pop_total
		relPH	relEars	relShoots	relYield	relTKW	BN	E
	relPH
	relEars	0,598***
	relShoots	0,193**	0.102
	relYield	0,289***	0,192**	0.021
	relTKW	0.14	0.045	-0.01	0,698***
	BN	-0,948***	-0,578***	-0.113	-0,364***	-0,184*
	E	-0,298***	-0,298***	-0,153*	-0.113	-0.038	0,277***
	FixFa
		relPH	relEars	relShoots	relYield	relTKW	BN	E
	relPH
	relEars	0,737***
	relShoots	0,269.	0,298*
	relYield	0,382**	0,710***	0.157
	relTKW	0,462***	0,624***	0.092	0,845***
	BN	-0,943***	-0,712***	-0.215	-0,40**	-0,460***
	E	-0,445***	-0,381**	-0,570***	-0,315*	-0,35**	0,424**
	FixS
		relPH	relEars	relShoots	relYield	relTKW	BN	E
	relPH
	relEars	0,844***
	relShoots	0.213	0.197
	relYield	0,522***	0,643***	-0.025
	relTKW	-0.08	-0.063	-0.047	-0.043
	BN	-0,952***	-0,805***	-0.1	-0,642***	0.077
	E	-0,340*	-0.205	0.108	-0.099	0.001	0,334*
	FixRe
		relPH	relEars	relShoots	relYield	relTKW	BN	E
	relPH
	relEars	0,650***
	relShoots	0,555***	0,242.
	relYield	-0.139	-0.059	-0.069
	relTKW	-0.171	-0.075	-0.11	0,945***
	BN	-0,957***	-0,621***	-0,550***	0.12	0.154
	E	-0.472	-0.441	-0.284	0.049	0.073	0,477***
	RexFi
		relPH	relEars	relShoots	relYield	relTKW	BN	E
	relPH
	relEars	0,653***
	relShoots	0,384	-0.066
	relYield	0.01	0.03	0.068
	relTKW	NA	NA	NA	NA
	BN	-0,955***	-0,76***	-0.334	-0.055	NA
	E	-0.081	0.306	-0.015	-0.212	NA	-0.106

## Sheet: Table_S7
Table S7: Validations of QTL using four populations
			Population total															Population each
			total															FixFa																FixS														FixRe
			Number	P							Mean							Number	P							mean							Number	P							mean							Number	P
	QTL	Allel		relPH	relEars	relShoots	relYield	relTKW	BN E	E	relPH	relEars	relShoots	relYield	relTKW	BN E	E		relPH	relEars	relShoots	relYield	relTKW	BN E	E	relPH	relEars	relShoots	relYield	relTKW	BN E	E		relPH	relEars	relShoots	relYield	relTKW	BN E	E	relPH	relEars	relShoots	relYield	relTKW	BN E	E		relPH
	WDV_PH_1B1	C	110	0,04 *	0.1634	0.7121	0.08939	0,02*	0,04*	0,04*	21.1951	11.8433	405.667	19.0423	28.35	7.60468	0.693852	30	0,78*	0.3809	0.2569	0,003*	0,003*	0.5543	0.3099	16.0467	6.79611	182.407	104.794	382.892	7.84645	0.871995	42	0,03*	0.0822	0.9187	0.5686	0.3597	0,02*	0.1874	9.008	6.29284	792.359	23.4505	12.3374	8.55476	0.576079	27	0,03*
		A	157								13.8575	6.99	329.943	44.0694	139.23	8.09034	0.766229	50								17.4192	3.73498	336.007	16.5585	92.3277	7.63184	0.801819	53								26.247	19.3688	727.5	39.2873	0	7.24306	0.541221	31
	WDV_PH_1B2	T	110	0,02*	0,12*	0.7122	0.1383	0,02*	0,02*	0,02*	21.1951	11.8433	11.8433	40.56	28.35	7.6	0.693852	30	0.5412	0.4954	0.2824	0,006*	0,004*	0,003*	0.2156	14.5332	6.06412	188.292	99.0024	331.898	382.892	0.886042	42	0,03*	0.05792	0.9351	0.4973	0.3597	0,01*	0.1352	8.26265	5.18478	779.264	20.4862	12.3374	8.61429	0.581615	27	0,03*
		C	155								13.0885	6.4086	6.40863	329.544	119.07	8.15	0.693852	49								17.4192	3.73498	336.007	16.5585	92.3277	92.3277	0.801819	53								26.247	19.3688	727.5	39.2873	0	7.24306	0.541221	31
	WDV_PH_1B3	T	110	0,02*	0.1255	0.6552	0.1066	0,02*	0,02*	0,03*	21.1951	11.8433	405.667	19.0423	28.35	7.60468	0.693852	30	0.7846	0.3809	0.2569	0,003*	0,003*	0.5543	0.3099	16.0467	6.79611	182.407	104.794	382.892	7.84645	0.871995	42	0,03*	0.07237	0.9521	0.542	0.3681	0,02*	0.1359	8.6982	6.07584	765.036	22.6419	11.912	8.57011	0.580835	27	0,02*
		G	163								13.3385	6.63887	316.351	42.245	132.5	8.12787	0.768036	50								17.4192	3.73498	336.007	16.5585	92.3277	7.63184	0.801819	54								26.247	19.3688	727.5	39.2873	0	7.24306	0.541221	33
	WDV_PH_1B4	C	155	0,03*	0.1634	0.6914	0,09*	0,02*	0,04*	0,04*	13.7945	6.992	324.208	19.0423	137.2	8.09389	0.766073	48	0.8355	0.3552	0.2287	0,003*	0,003*	0.6067	0.2863	16.3631	7.00849	171.087	389.025	107.864	7.82082	0.876474	53	0,03*	0.07237	0.9521	0.542	0.3681	0,02*	0.1359	8.6982	6.07584	765.036	22.6419	11.912	8.57011	0.580835	31	0,03*
		A	110								21.1951	11.8432	405.667	19.0423	28.35	7.60468	0.693852	30								17.4192	3.73498	336.007	92.3277	16.5585	7.63184	0.801819	42								26.247	19.3688	727.5	39.2873	0	7.24306	0.541221	27
	WDV_PH_1B5	A	106	0.05787	0.1616	0.8055	0.1243	0,03*	0.05387	0.7632	11.9441	11.9441	370.038	19.5562	29.5	7.60667	0.769053	30	0.7846	0.3809	0.2569	0,003*	0,003*	0.5543	0.3099	16.0467	6.79611	182.407	104.794	382.892	7.84645	0.871995	38	0.05986	0.06892	0.8347	0.4884	0.3921	0,03*	0.3767	9.00885	6.29284	792.359	23.4505	12.3374	8.55476	0.576079	27	0.09499
		G	162								7.08453	7.08453	320.719	19.5562	132.2	8.0639	0.769053	50								17.4192	3.73498	336.007	16.5585	92.3277	7.63184	0.801819	53								26.6689	20.7991	653.016	43.99	0	7.19841	0.552427	34
	WDV_PH_2B1	A	96	0.5219	0.727	0.0667	0.2937	0,01*	0.2519	0.07352	15.1074	8.59369	584.67	21.4571	0	8.09578	0.697832	4	0.5179	0.8375	0.682	0.5863	0.8655	0.616	0.1417	16.9055	5.40726	270.04	68.8994	275.785	7.74742	0.823599	52	0.5186	0.7933	0.1597	0.8784	0.4198	0.5056	0.4553	19.474	11.7167	198.352	21.3081	0	7.8	0.548782	29	0.9225
		G	166								17.3583	10.642	209.693	36.3401	127.78	7.83265	0.760616	77								10.9282	6.73401	164.815	105.8	238.514	8.08333	1.01056	37								13.9159	9.89631	1134.15	25.0337	11.5149	8.16222	0.570057	30
	WDV_PH_3A1	A	0	0	0	0	0	0	0	0	0	0	0	0	0	0	0
		G	176								0	0	0	0	0	0	0
	WDV_PH_3B1	G	88	0.09189	0.7235	0.05202	0,001*	0,02*	0.05	0.09593	21.1302	8.95195	256.736	56.95	201.7	7.54981	0.774101	51	0,03*	0.313	0,01*	0.1585	0.1587	0.08693	0,01*	9.78511	3.36817	78.145	40.148	168.767	8.14397	0.942995																24	0.2815
		A	92								15.2532	11.5804	131.018	12.75	51.08	8.01811	0.839207	29								20.7139	6.92185	371.77	91.9875	336.974	7.52663	0.771693																40
	WDV_PH_3B2	C	72	0.7869	0.6778	0.5977	0.8509	0.8135	0.7404	0.6228	16.3817	6.1762	165.929	31.6324	129.832	7.93188	0.825828	33	0.7253	0.211	0.968	0.4373	0.7611	0.4546	0.9945	17.4337	7.50371	254.09	85.206	290.496	7.63746	0.839421																26	0.9707
		T	105								17.308	7.43165	201.281	34.8516	116.485	7.85471	0.806072	47								15.7069	3.23312	259.71	57.2648	254.9	7.90254	0.838936																34
	WDV_PH_3B3	A	74	0.1417	0.09988	0.9649	0.14	0.2024	0.1982	0.709	19.1566	8.85576	187.579	46.5782	158.953	7.73759	0.82	38	0.8898	0.3718	0.902	0.7403	0.9872	0.7019	0.9945	15.8094	3.76762	247.529	63.8992	267.194	7.72033	0.839421																22	0.1823
		G	108								14.3556	4.35026	184.74	22.5607	90.3212	8.02684	0.8	44								16.4729	6.72631	264.267	75.4706	269.008	7.85301	0.838936																41
	WDV_PH_4A3	A	79	0.1933	0.2169	0.8119	0.1488	0.05307	0.5668	0,01*	14.1705	5.72383	389.385	46.6064	141.382	7.94902	0.665049	39	0.2159	0.9618	0.627	0.6056	0.4303	0.1001	0.3669	20.0001	5.60239	207.893	82.6077	324.899	7.43021	0.804614	40	0,02*	0,02*	0.28	0.36	0.42	0.06	0.68	28.55	23.04	1206.33	47.33	11.14	8.31	0.566
		G	206								19.0724	13.3886	339.568	25.0199	60.548	7.80502	0.763983	42								13.9385	5.43799	276.905	64.0353	232.869	8.0097	0.865882	54								10.03	5.81	500.621	21.05	0	7.32	0.55
	WDV_PH_4B1	C	136	0.3436	0.25	0.5183	0.1064	0.4172	0.5676	0.1132	18.2611	13.8231	426.595	19.2323	61.5962	7.86089	0.76	42	0.8159	0.7598	0.8141	0.387	0.4285	0.868	0.0518	16.2914	4.63889	278.418	82.5882	276.04	7.84	0.784885	41	0.4548	0.6535	0.3235	0.3917	0.2573	0.9855	0.9955	13.9868	10.6263	480.659	40.3528	0	7.97333	0.562962	42	0.4973
		T	133								14.9903	7.17861	299.165	41.5271	88.5758	7.9914	0.71	37								15.2164	5.66294	245.095	51.8595	198.905	7.78817	0.921143	55								20.1119	14.0114	1096.8	16.9098	15.0195	7.96377	0.562811	18
	WDV_PH_5A1	C	126	0.3182	0.9978	0.3253	0.311	0.6143	0.2561	0.2653	19.7496	11.5347	457.27	23.2645	74.0671	7.69659	0.707393	36	0.4632	0.7691	0.3967	0.5885	0.8002	0.6897	0.3733	14.9391	5.13101	276.548	77.552	257.532	7.83839	0.864624	41	0.3764	0.693	0.2808	0.874	0.3128	0.3433	0.3438	13.1237	10.6468	420.934	32.2974	0	8.21111	8.21111	33	0.9467
		T	151								16.2404	11.519	267.68	37.3276	93.7863	7.96252	0.74508	45								18.6237	6.15604	162.9	57.6896	287.691	7.6929	0.803184	55								20.3014	13.5995	1087.72	27.98	13.2865	7.71795	7.71795	31
	WDV_PH_5A2	A	123	0.2747	0.9172	0.313	0.3187	0.8452	0.2689	0.3434	19.3405	11.1023	461.268	22.7873	71.7663	7.7485	0.715108	36	0.5247	0.9537	0.1834	0.5752	0.5005	0.7372	0.8123	14.3153	4.97564	303.827	73.4831	212.413	7.88768	0.855824	38	0.2983	0.5581	0.2273	0.976	0.9761	0.2875	0.2913	13.0006	10.2666	411.139	31.1439	31.1439	8.20952	8.20952	30	0.9788
		G	152								15.4914	11.7139	265.22	36.5961	78.2313	8.00647	0.74749	44								17.3594	5.17572	121.936	52.9519	279.91	7.77015	0.83943	57								21.59	14.7328	1172.26	30.3117	30.3117	7.6458	7.64583	35
	WDV_PH_5A3	G	134	0.9549	0.2729	0.5053	0.1946	0.4305	0.9027	0.3934	17.187	14.1051	407.888	20.7063	58.9766	7.86026	0.750407	40	0.6124	0.8637	0.4898	0.2331	0.3314	0.5171	0.052	16.7647	4.84825	279.924	88.893	285.232	7.71899	0.789281	47	0.5477	0.5621	0.5361	0.7326	0.7326	0.7395	0.51	19.0433	14.2205	559.699	34.7418	34.7418	7.88395	0.536161	33	0.6728
		T	150								17.3777	7.97142	283.848	37.8209	83.8331	7.88769	0.722253	39								14.4098	5.4234	187.589	46.6757	190.743	7.93856	0.922706	49								14.1541	9.88832	943.622	25.4416	25.4416	8.05769	0.590661
	WDV_PH_6A1	T	33	0.234	0.7414	0.6572	0.7594	0.343	0.1542	0,00003*	11.5723	6.68465	230.65	28.7842	45.6477	8.29123	0.55	2	0,02*	0.06441	0.4009	0.06256	0.6152	0.04803	0,03*	15.6324	4.35902	215.163	66.0762	271.539	7.78694	0.871625	31	0.1215	0.06323	0.1233	0.1998	0.3865	0.1298	0.9132	21.8349	16.8044	1116.03	40.2439	15.7022	7.70455	0.558095
		C	178								17.9111	8.21383	362.194	36.4112	115.746	7.78395	0.77	69								44.7792	39.109	1477.78	247.507	433.653	5.91667	0.474333	42								7.66555	2.87002	83.9286	3.05199	0	8.57059	0.56173
	WDV_PH_7A1	G	110	0.4082	0.6484	0.224	0,02*	0.07469	0.1945	0.395	19.7759	9.58321	506.74	53.46	159.89	7.94449	0.713675	44	0,01*	0.1995	0.1374	0.3865	0.07559	0,03*	0.8498	10.4551	3.43022	338.408	54.9314	167.655	8.14643	0.851114	53	0.7463	0.562	0.6814	0.684	0.4346	0.9817	0.8617	18.6583	15.1162	598.125	23.6259	0	7.94167	0.562921
		A	170								16.8056	12.2877	267.81	18.53	41.3	7.63458	0.743428	36								22.7058	7.78112	144.653	86.0287	372.134	7.37955	0.838295	42								15.9066	10.5852	865.111	35.2185	10.7953	7.95	0.558159
	WDV_PH_7A2	A	145	0.7048	0.2037	0.7092	0.5953	0.4182	0.5467	0.6421	16.8401	7.95851	400.465	37.5581	105.366	7.78956	0.734085	43	0.08692	0.4923	0.1754	0.4855	0.2406	0.05374	0.3666	13.1041	4.67702	347.296	61.1504	207.724	8.04762	0.797486	51	0.219	0.1528	0.5237	0.7383	0.3892	0.3964	0.8182	23.1909	18.8665	541.684	25.9443	0	7.66667	0.557182	35	0.15
		G	116								18.187	15.6278	323.136	29.5882	71.3987	7.93174	0.717888	34								21.6663	7.14541	160.471	87.5142	350.946	7.35427	0.858562	42								12.8268	7.79269	956.173	35.4736	11.912	8.12759	0.563466	22
	WDV_PH_7A3	T	18	0.1197	0.8191	0.6379	0.2243	0.1792	0.1937	0.3098	27.423	13.7432	147.27	0	0	7.26212	0.862862																															3	0.4991
		C	166								17.3987	10.6985	202.274	34.6708	126.622	7.83541	0.790235																															67
	WDV_Yield_1B1	T	110	0,02*	0.1183	0.7122	0.1383	0,02*	0,02*	0,02*	21.1951	11.8433	405.667	19.0423	28.35	7.60468	0.693852	30	0.5412	0.4954	0.2824	0,01*	0,01*	0.3537	0.2156	14.5332	6.06412	188.292	99.0024	331.898	7.95103	0.886042	42	0,04*	0.05	0.9351	0.4973	0.3597	0,01*	0.1352	8.26265	5.18	779.264	20.4862	12.3374	8.61429	0.581615	27	0,03*
		C	155								13.0885	6.40863	329.544	40.5312	119.07	8.14687	0.771592	49								17.4192	3.73498	336.007	16.5585	92.3277	7.63184	0.801819	53								26.247	19.36	727.5	39.2873	0	7.24306	0.541221	31
	WDV_Yield_1B2	T	110	0,02*	0.1255	0.6552	0.1066	0,02*	0,02*	0,03*	21.1951	11.8433	405.667	19.0423	28.35	7.60468	0.693852	30	0.7846	0.3809	0.2569	0,01*	0,01*	0.5543	0.3099	16.0467	6.79611	182.407	104.794	382.892	7.84645	0.871995	42	0,04*	0.07237	0.9521	0.542	0.3681	0,02*	0.1359	8.6982	6.07584	765.036	22.6419	11.912	8.57011	0.580835	27	0,02*
		G	163								13.3385	6.63887	316.351	42.245	132.5	8.12787	0.768036	50								17.4192	3.7349	336.007	16.5585	92.3277	7.63184	0.801819	54								26.247	19.3688	727.5	39.2873	0	7.24306	0.541221	33
	WDV_Yield_1B3	A	110	0,04*	0.1634	0.6914	0.09033	0,02*	0,01*	0,04*	21.1951	11.8433	405.667	19.0423	137.25	28.3515	0.693852	30	0.8355	0.3552	0.2287	0,003*	0,01*	0.6067	0.2863	16.3631	7.00849	171.087	107.864	389.025	7.82082	0.876474	42	0,04*	0.07237	0.9521	0.542	0.3681	0,02*	0.1359	8.6982	6.07584	765.036	22.6419	11.912	8.57011	0.580835	27	0,03*
		C	155								13.7945	6.992	324.208	43.9999	28.35	137.247	0.766073	48								17.4192	3.73498	336.007	16.5585	92.3277	7.63184	0.801819	53								26.247	19.3688	727.5	39.2873	0	7.24306	0.541221	31
	WDV_Yield_1B4	C	110	0,02*	0.4748	0.7201	0.1278	0,03*	0,01*	0,02774*	21.1951	5.29	405.667	19.0423	28.35	7.6	0.693852	30	0.5858	0.4663	0.2523	0,01*	0,01*	0.3954	0.1949	14.811	6.25974	176.79	101.985	336.583	7.92794	0.891118	42	0,04*	0.05792	0.9351	0.4973	0.3597	0,01*	0.1352	8.26265	5.18478	779.264	20.4862	12.3374	8.61429	0.581615	27	0,01*
		A	153								12.8026	11.84	330.941	41.3503	119.63	8.18	0.769878	48								17.4192	3.73498	336.007	16.5585	92.3277	7.63184	0.801819	53								26.247	19.3688	727.5	39.2873	0	8.61429	0.541221	30
	WDV_Yield_2B1	A	61	0.9106	0.3307	0.8697	0.4911	0.6734	0.6947	0.5331	16.1855	5.54221	181.144	40.7006	125.225	7.95493	0.800614	29	0.2987	0.2018	0.579	0.68	0.4315	0.5861	0.06974	11.6659	2.91095	197.633	61.3857	244.84	8.0468	0.907319																20	0.2584
		G	95								16.6341	14.258	170.509	27.8367	102.922	7.84775	0.828642	38								16.3897	7.13846	267.988	94.3151	291.807	7.8574	0.777696																37
	WDV_Yield_2B2	C	118	0.3679	0.5919	0.2381	0.7147	0.3004	0.2448	0.3382	14.2868	7.85642	474.023	31.1027	59.8069	8.10607	0.758936	25	0.0941	0.9126	0.067	0.7031	0.4933	0.08814	0.051	18.9756	5.29607	365.92	61.7953	266.332	7.57811	0.870525	52	0.8001	0.9116	0.188	0.7635	0.4577	0.7825	0.4408	16.0647	9.08935	183.383	17.134	0	8.0098	0.546185	32	0.973
		T	141								17.2101	10.9236	235.697	26.1438	95.1708	7.8558	0.726047	54								11.2387	4.92309	105.513	75.5715	198.56	8.15288	0.966152	35								13.9159	9.89631	1134.15	25.0337	11.5149	8.16222	0.570057	29
	¹ Fisht´s allele is marked in yellow
[truncated: 28 more columns]

## Sheet: Table_S8
Table S8: Single and multiple regression analysis for four populations
			Population total									Population each
												FixFa								FixS							FixRe								RexFi
	Model	Marker	Trait	Estimate	Std Error	t Ration	Prob>[t]					Estimate	Std Error	t Ration	Prob>[t]					Estimate	Std Error	t Ration	Prob>[t]				Estimate	Std Error	t Ration	Prob>[t]					Estimate	Std Error	t Ration	Prob>[t]	Prob>[t]
	Single	WDV_PH_1B1	relYield	-12.514	7.324	-1.708	0.0894	.				-44.12	17.34	-2.544	0.013986	*				7.918	13.796	0.574	0.5686				3.02	3.76	0.8	0.426
			relTKW	-55.44	20.23	-2.741	0.00679	**				-145.28	56.13	-2.588	0.0125	*				-6.169	6.672	-0.925	0.36				2.65	4.73	0.561	0.578
			E	-0.03619	0.01705	-2.122	0.0353	*				-0.03509	0.03422	-1.025	0.31					-0.01743	0.01304	-1.337	0.187				-0.0595	0.02751	-2.16	0.036	*				0.02252	0.0394	0.571	0.575
		WDV_PH_1B2	relYield	-10.744	7.216	-1.489	0.138					-41.22	17.23	-2.393	0.02044	*				9.401	13.75	0.684	0.4973				3.02	3.76	0.804	0.426
			relTKW	-45.36	16.97	-2.672	0.00828	**				-119.78	46.79	-2.56	0.0135	*				-6.6169	6.672	-0.925	0.36				2.65	4.73	0.561	0.578
			E	-0.03887	0.01698	-2.29	0.0233	*				-0.04211	0.03358	-1.254	0.216					-0.0202	0.0133	-1.518	0.135				-0.0595	0.02751	-2.16	0.036	*				0.02252	0.0394	0.571	0.575
		WDV_PH_1B3	relYield	-11.601	7.153	-1.622	0.107					-44.12	17.34	-2.544	0.013986	*				8.323	13.558	0.614	0.542				2.25	3.69	0.611	0.544
			relTKW	-52.07	19.78	-2.632	0.00924	**				-145.28	56.13	-2.588	0.0125	*				-5.956	6.558	-0.908	0.368				2.24	4.55	0.493	0.6241
			E	-0.03709	0.01672	-2.218	0.0278	*				-0.03509	0.03422	-1.025	0.31					-0.01981	0.01307	-1.515	0.136				-0.05966	0.02696	-2.21	0.0319	*				0.02443	0.03659	0.668	0.512
		WDV_PH_1B4	relYield	-12.479	7.326	-1.703	0.0903	.				-45.65	17.51	-2.607	0.011943	*				8.323	13.558	0.614	0.542				3.02	3.76	0.804	0.426
			relTKW	-54.45	20.24	-2.69	0.00787	**				-148.35	56.89	-2.608	0.0119	*				-5.956	6.558	-0.908	0.368				2.65	4.73	0.561	0.578
			E	-0.03611	0.01705	-2.118	0.0357	*				-0.03733	0.03464	-1.078	0.286					-0.01981	0.01307	-1.515	0.136				-0.0595	0.02751	-2.16	0.036	*				0.02252	0.0394	0.571	0.575
		WDV_PH_1B5	relYield	-11.27	7.296	-1.545	0.124					-44.12	17.34	-2.544	0.013986	*				10.27	14.71	0.698	0.484				3.1	3.52	0.88	0.383					-0.9621	12.388	-0.777	0.447
			relTKW	-51.35	20.18	-2.544	0.0118	*				-145.28	56.13	-2.588	0.0125	*				-6.169	7.142	-0.864	0.392				2.94	4.43	0.664	0.51
			E	-0.03292	0.01705	-1.93	0.0552	.				-0.03509	0.03422	-1.025	0.31					-0.01183	0.01325	-0.892	0.377				-0.06074	0.02785	-2.18	0.0342	*				0.02581	0.03691	0.699	0.493
		WDV_PH_2B1	relYield	-7.442	7.066	-1.053	0.294					18.45	33.7	0.548	0.5863					1.863	12.114	0.154	0.8786				3.05	3.56	0.858	0.395					-0.9621	13.279	-0.725	0.478
			relTKW	-51.32	20.53	-2.499	0.013386	*				-18.64	109.46	-0.17	0.8655					5.757	7.076	0.814	0.42				4.54	4.42	1.02	0.3102
			E	-0.03139	0.01743	-1.801	0.0735	.				0.09348	0.06267	1.492	0.142					0.01064	0.01413	0.753	0.455				-0.0006033	0.0294281	-0.021	0.984					0.01739	0.03895	0.446	0.661
		WDV_PH_3A1	relYield
			relTKW
			E
		WDV_PH_3B1	relYield	22.099	8.013	2.758	0.00669	**				25.92	18.12	1.431	0.158538												4.11	3.49	3.49	0.245					-0.8338	13.391	-0.623	0.541
			relTKW	75.33	26.43	2.851	0.0051	**				84.1	58.82	1.43	0.159												4.58	4.44	1.03	0.3076
			E	-0.03255	0.0194	-1.678	0.0959	.				-0.08565	0.03231	-2.651	0.0106	*											-0.01221	0.02999	-0.407	0.686					0.01135	0.03938	0.288	0.776
		WDV_PH_3B2	relYield	-1.61	8.547	-0.188	0.850929					-13.97	17.85	-0.783	0.43728												3.49	3.69	0.947	0.348					-0.7817	12.964	-0.603	0.553
			relTKW	6.674	28.235	0.236	0.814					-17.8	58.22	-0.306	0.761												4.12	4.58	0.9	0.3728
			E	0.009878	0.020031	0.493	0.623					-0.0002424	0.0339986	-0.007	0.994												0.02296	0.02902	0.791	0.433					0.01668	0.03905	0.427	0.674
		WDV_PH_3B3	relYield	12.009	8.086	1.485	0.14					5.786	17.363	0.333	0.740257												3.85	3.62	1.06	0.294					-0.7817	12.964	-0.603	0.553
			relTKW	34.32	26.78	1.281	0.202					0.9071	56.3716	0.016	0.987												4.54	4.53	1	0.32
			E	0.00879	0.01931	0.455	0.65					0.003502	0.032879	0.106	0.916												-0.01189	0.02898	-0.41	0.683					0.05047	0.03757	1.343	0.194
		WDV_PH_4A3	relYield	-10.793	7.445	-1.45	0.149					-9.286	17.877	-0.519	0.605614					13.14	14.28	0.92	0.362
			relTKW	-40.42	20.76	-1.947	0.0531					-46.01	57.9	-0.795	0.43					-5.572	6.962	-0.8	0.427
			E	0.04947	0.01796	2.754	0.00647	**				0.03063	0.03366	0.91	0.367					-0.005508	0.013683	-0.403	0.689
		WDV_PH_4B1	relYield	-11.147	6.868	-1.623	0.106					-15.36	17.61	-0.873	0.386963					-11.72	13.57	-0.864	0.3917				-1538	1.09	-1.4	0.1675					-1.042	1.211	-0.86	0.4
			relTKW	-13.49	16.59	-0.813	0.417					-38.57	48.33	-0.798	0.429					7.51	6.556	1.146	0.257				-0.1663	20.993	-0.079	0.9372
			E	0.02626	0.01709	1.536	0.126					0.06813	0.03205	2.126	0.0384	*				-7.55e-05	0.0134222	-0.006	0.996				-0.01364	0.0343	-0.398	0.693					0.04876	0.03421	1.425	0.17
		WDV_PH_5A1	relYield	-7.032	6.921	-1.016	0.311					-9.931	18.243	-0.544	0.588468					-2.159	13.546	-0.159	0.874				-0.9946	0.978	-1.01	0.3139					1.39	1.249	1.112	0.281
			relTKW	-9.86	19.53	-0.505	0.614					15.08	59.3	0.254	0.8					6.643	6.517	1.019	0.313				-2686	1.81	-1.47	0.1452
			E	-0.01884	0.01686	-1.117	0.265					-0.03072	0.03421	-0.898	0.373					0.0174	0.01308	1.33	0.189				-0.007583	0.030448	-0.249	0.804					-0.02544	0.03673	-0.693	0.497
		WDV_PH_5A2	relYield	-6.904	6.904	-1	0.319					-10.27	18.2	-0.564	0.57519					-0.4161	13.841	-0.03	0.976				-1.8	3.29	-0.546	0.587					1.042	1.381	0.755	0.461
			relTKW	-3.233	16.527	-0.196	0.845					33.75	49.74	0.679	0.5					7.197	6.652	1.082	0.284				-3.8	4.06	-0.934	0.3544
			E	-0.01619	0.01704	-0.95	0.343					-0.008197	0.034354	-0.239	0.812					0.01813	0.01302	1.392	0.17				-0.05082	0.02926	-1.73	0.0884					-0.00766	0.04097	-0.187	0.854
		WDV_PH_5A3	relYield	-8.557	6.573	-1.302	0.195					-21.11	17.49	-1.207	0.233051					-4.65	13.53	-0.344	0.7326				-3.9	3.04	-1.29	0.202					-1.042	1.091	-0.956	0.35
			relTKW	-12.43	15.73	-0.79	0.431					-47.24	48.18	-0.981	0.331					6.643	6.517	1.019	0.313				-5.98	3.77	-1.58	0.1181
			E	0.01408	0.01645	0.855	0.393					0.07171	0.03184	2.252	0.0286	*				0.02725	0.01275	2.138	0.03	*			-0.03732	0.0278	-1.34	0.185					-0.0255	0.033	-0.773	0.448
		WDV_PH_6A1	relYield	-3.814	12.424	-0.307	0.75936					90.72	47.55	1.908	0.06256					-18.6	14.25	-1.305	0.2
			relTKW	-35.05	36.83	-0.952	0.343					81.06	160.2	0.506	0.6152					-7.851	8.959	-0.876	0.386
			E	-0.11094	0.02694	-4.119	6.68e-05	***				-0.1986	0.0859	-2.312	0.0252	*				0.001817	0.016562	0.11	0.913
		WDV_PH_7A1	relYield	17.465	7.021	2.487	0.0138	*				15.55	17.8	0.873	0.38646					5.796	14.159	0.409	0.684												2.085	1.265	1.648	0.116
			relTKW	59.3	19.5	3.042	0.0027	**				102.24	56.39	1.813	0.0756	.				5.398	6.853	0.788	0.435
			E	-0.01488	0.01745	-0.853	0.395					-0.00641	0.03368	-0.19	0.85					-0.002381	0.013594	-0.175	0.862												0.07379	0.03687	2.001	0.0599	.
		WDV_PH_7A2	relYield	3.985	7.487	0.532	0.595					13.18	18.75	0.703	0.48546					4.765	14.181	0.336	0.7383				-3.43	3.88	-0.886	0.381
			relTKW	16.98	20.93	0.812	0.418					71.61	60.29	1.188	0.241					5.956	6.855	0.869	0.389				-6.42	4.78	-1342	0.1863
			E	0.008099	0.017396	0.466	0.642					0.03054	0.03351	0.911	0.367					0.003142	0.013595	0.231	0.818				0.0008714	0.0329158	0.02	0.979
		WDV_PH_7A3	relYield	-17.34	14.2	-1.221	0.224																				-2.39	8.44	-0.283	0.778					1.787	1.336	1.338	0.199
			relTKW	-63.31	46.89	-1.35	0.179																				-3.82	10.55	-0.363	0.718
			E	0.03631	0.03562	44.228	0.31																				-0.03902	0.07718	-0.506	0.615					0.07578	0.03808	1.99	0.0629	.
		WDV_Yield_1B1	relYield	-10.744	7.216	-1.489	0.138					-41.22	17.23	-2.393	0.02044	*				9.401	13.75	0.684	0.4973				3.02	3.76	0.804	0.426
			relTKW	-45.36	16.97	-2.672	0.00828	**				-119.78	46.79	-2.56	0.0135	*				-6.169	6.672	-0.925	0.36				2.65	4.73	0.561	0.578
			E	-0.03887	0.01698	-2.29	0.0233	*				-0.04211	0.03358	-1.254	0.216					-0.0202	0.0133	-1.518	0.135				-0.0595	0.02751	-2.16	0.036	*				0.02252	0.0394	0.571	0.575
		WDV_Yield_1B2	relYield	-11.601	7.153	-1.622	0.107					-44.12	17.34	-2.544	0.013986	*				8.323	13.558	0.614	0.542				2.25	3.69	0.611	0.544
			relTKW	-52.07	19.78	-2.632	0.00924	**				-145.28	56.13	-2.588	0.0125	*				-5.956	6.558	-0.908	0.368				2.24	4.55	0.493	0.6241
			E	-0.03709	0.01672	-2.218	0.0278	*				-0.03509	0.03422	-1.025	0.31					-0.01981	0.01307	-1.515	0.136				-0.05966	0.02696	-2.21	0.0319	*				0.02443	0.03659	0.668	0.512
		WDV_Yield_1B3	relYield	-12.479	7.326	-1.703	0.0903	.				-45.65	17.51	-2.607	0.011943	*				8.323	13.558	0.614	0.542				3.02	3.76	0.804	0.426
			relTKW	-54.45	20.24	-2.69	0.00787	**				-148.35	56.89	-2.608	0.0119	*				-5.956	6.558	-0.908	0.368				2.65	4.73	0.561	0.578
			E	-0.03611	0.01705	-2.118	0.0357	*				-0.03733	0.03464	-1.078	0.286					-0.01981	0.01307	-1.515	0.136				-0.0595	0.02751	-2.16	0.036	*				0.02252	0.0394	0.571	0.575
		WDV_Yield_1B4	relYield	-11.154	7.288	-1.53	0.128					-42.71	17.41	-2.454	0.01767	*				9.401	13.75	0.684	0.4973				2.99	3.85	0.778	0.441
			relTKW	-45.64	17.14	-2.663	0.00851	**				-122.13	47.47	-2.573	0.0131	*				-6.169	6.672	-0.925	0.36				2.54	4.84	0.524	0.603
			E	-0.03801	0.01712	-2.221	0.0277	*				-0.04465	0.03398	-1.314	0.195					-0.0202	0.0133	-1.518	0.135				-0.05536	0.02787	-1.98	0.0534					0.02252	0.0394	0.571	0.575
		WDV_Yield_2B1	relYield	6.432	9.311	0.691	0.491134					16.46	20.74	0.794	0.43148																				-0.9621	13.279	-0.725	0.478
			relTKW	11.15	26.39	0.423	0.673					23.48	56.56	0.415	0.68
			E	-0.01401	0.02241	-0.625	0.533					-0.06481	0.03487	-1.859	0.0697	.																			0.05884	0.03679	1.6	0.127
		WDV_Yield_2B2	relYield	2.479	6.77	0.366	0.715					6.888	17.971	0.383	0.703091					3.95	13.05	0.303	0.764				2.5	3.42	0.732	0.467					-0.8934	13.862	-0.645	0.527
			relTKW	-17.68	17.02	-1.039	0.3					-33.89	49.11	-0.69	0.493					5.757	7.685	0.749	0.458				3.67	4.26	0.863	0.3921
			E	0.01644	0.01712	0.96	0.338					0.09781	0.03104	3.151	0.00272	**				0.01194	0.01535	0.778	0.441				0.01894	0.02851	0.664	0.51					0.03782	0.03978	0.951	0.354
		WDV_TKW_5A1	relYield	-2.72	6.89	-0.39	0.69					6.02	18.036	0.334	0.739569					-1.022	13.568	-0.075	0.9402				-2.39	3.29	-0.725	0.472					-0.8934	13.862	-0.645	0.527
			relTKW	21.76	16.47	0.13	0.89					52.4	48.87	1072	0.289					6.909	6.521	1.06	0.294				-4.77	4.08	-1.17	0.247
			E	-0.03	0.016	-1.9	0.05					-0.0423	0.03348	-1264	0.212					0.01105	0.01324	0.835	0.407				-0.06904	0.02847	-2.42	0.0188	*				0.03782	0.03978	0.951	0.354
			Population total									Population each
												FixFa								FixS							FixRe								RexFi
	Model	Marker	Trait	Estimate	Std Error	t Ration	Prob>[t]		R²	R² adj.		Estimate	Std Error	t Ration	Prob>[t]		R²	R² adj.		Estimate	Std Error	t Ration	Prob>[t]		R²	R² adj.		Estimate	Std Error	t Ration	Prob>[t]		R²	R² adj.		Estimate	Std Error	t Ration	Prob>[t]		R²	R² adj.
	Multiple	WDV_PH_1B1	relYield	-31.592	12.213	-2.587	0.0115	*	0.1472	0.04193		-84.92	22.809	-3.723	0.000812	***	0.4429	0.2572		-2.0997	22.4581	-0.093	0.9265		0.2922	-0.04308
			relTKW	-85.513	30.561	-2.798	0.00642	**	0.163	0.06016		-244.408	65.169	-3.75	0.000755	***	0.3927	0.1903		-6.428	15.079	-0.426	0.675		0.1893	-0.1947
			E	-0.008768	0.023585	-0.372	0.71104		0.2546	0.005483		-0.006877	0.039745	-0.173	0.8638		0.4309	0.2413		-0.005716	0.02457	-0.233	0.819		0.2278	-0.1379		-0.05629	0.08031	-0.701	0.509662		0.3307	-0.4502
		WDV_PH_1B2	relYield
			relTKW
			E
		WDV_PH_1B3	relYield
			relTKW
			E
		WDV_PH_1B4	relYield
			relTKW
			E
		WDV_PH_1B5	relYield
			relTKW
			E
		WDV_PH_2B1	relYield	-16.545	18.081	-0.915	0.3629					-27.682	43.793	-0.632	0.532104					27.2517	22.9092	1.19	0.2489
			relTKW	-86.098	45.244	-1.903	0.0606	.				-85.229	125.125	-0.681	0.500999					12.069	15.382	0.785	0.442
			E	-0.107137	0.034916	-3.068	0.00293	**				0.101263	0.07631	1.327	0.1945					0.006986	0.025072	0.279	0.784					-0.16295	0.13024	-1.251	0.257449
		WDV_PH_3A1	relYield
			relTKW
			E
		WDV_PH_3B1	relYield
			relTKW
			E
		WDV_PH_3B2	relYield
			relTKW
			E
		WDV_PH_3B3	relYield
			relTKW
			E
		WDV_PH_4A3	relYield	-2.308	13.339	-0.173	0.8631					10.989	20.713	0.531	0.599642					-17.8925	21.9538	-0.815	0.4252
			relTKW	14.274	33.377	0.428	0.67003					68.375	59.182	1.155	0.257068					-12.899	14.74	-0.875	0.392
			E	0.010053	0.025758	0.39	0.69735					0.01487	0.036093	0.412	0.6833					-0.031903	0.02402	-1.328	0.2
		WDV_PH_4B1	relYield	-19.644	12.76	-1.54	0.1276					-21.033	20.623	-1.02	0.315947					-45.5912	24.5636	-1.856	0.079
			relTKW	-16.9	31.928	-0.529	0.59804					-40.131	58.925	-0.681	0.501061					10.518	16.492	0.638	0.531
			E	0.022851	0.02464	0.927	0.35648					0.049274	0.035937	1.371	0.1805					0.022863	0.026883	0.85	0.406					-0.07663	0.09528	-0.804	0.451901
		WDV_PH_5A1	relYield
			relTKW
			E
		WDV_PH_5A2	relYield	-17.188	13.403	-1.282	0.2034					-17.197	24.38	-0.705	0.486018					-19.1782	23.002	-0.834	0.4148
			relTKW	-22.535	33.537	-0.672	0.50353					-3.212	69.66	-0.046	0.963526					8.172	15.444	0.529	0.603
			E	-0.008447	0.025881	-0.326	0.74499					0.039553	0.042484	0.931	0.3593					0.018811	0.025174	0.747	0.464					0.03435	0.13161	0.261	0.802833
		WDV_PH_5A3	relYield	-11.806	12.955	-0.911	0.3648					-52.579	21.362	-2.461	0.019811	*				1.6085	23.0538	0.07	0.9451
			relTKW	-15.969	32.415	-0.493	0.62361					-117.186	61.035	-1.92	0.064414					7.43	15.479	0.48	0.637
			E	0.026595	0.025016	1.063	0.29088					0.057629	0.037223	1.548	0.1321					0.007485	0.02523	0.297	0.77					0.04545	0.13024	0.349	0.739037
		WDV_PH_6A1	relYield	-8.124	19.319	-0.421	0.6752					145.769	51.066	2.855	0.007744	**				-64.6853	27.1326	-2.384	0.0277	*
			relTKW	2.096	48.341	0.043	0.96553					248.676	145.906	1.704	0.098653					-10.682	18.217	-0.586	0.565
			E	-0.080606	0.037306	-2.161	0.0336	*				-0.244647	0.088984	-2.749	0.01	*				-0.006914	0.029694	-0.233	0.818
		WDV_PH_7A1	relYield	10.467	14.786	0.708	0.481					24.988	26.193	0.954	0.347715					-33.0881	31.3862	-1.054	0.305
			relTKW	51.649	36.998	1.396	0.16653					79.354	74.84	1.06	0.297466					-1.789	21.073	-0.085	0.933
			E	0.023991	0.028552	0.84	0.40324					0.012586	0.045643	0.276	0.7846					-0.025275	0.03435	-0.736	0.471
		WDV_PH_7A2	relYield	-3.915	13.671	-0.286	0.7753					18.772	25.419	0.738	0.465954					25.2005	29.4127	0.857	0.4022
			relTKW	-15.454	34.208	-0.452	0.65264					58.864	72.627	0.81	0.42404					7.547	19.748	0.382	0.707
			E	0.009678	0.026399	0.367	0.71487					0.045553	0.044293	1.028	0.312					0.034521	0.03219	1.072	0.297					0.02778	0.08031	0.346	0.741185
		WDV_PH_7A3	relYield
			relTKW
			E
		WDV_Yield_1B1	relYield
			relTKW
			E
		WDV_Yield_1B2	relYield
			relTKW
			E
		WDV_Yield_1B3	relYield
			relTKW
			E
		WDV_Yield_1B4	relYield
			relTKW
			E
		WDV_Yield_2B1	relYield
			relTKW
			E
		WDV_Yield_2B2	relYield	16.113	16.818	0.958	0.3409					7.913	21.999	0.36	0.72159
			relTKW	26.924	42.083	0.64	0.52411					-23.977	62.856	-0.381	0.705553
			E	0.090051	0.032476	2.773	0.0068	**				0.079227	0.038334	2.067	0.0475	*												0.28972	0.1735	1670	0.145975

## Sheet: Table_S9
	Table S9: Prediction of relYield, relTKW and E using multiple regression models
																														actual			predicted
	Genotype	relPH	relEars	relShoots	WDV_PH_1B1	WDV_PH_1B2	WDV_PH_1B3	WDV_PH_1B4	WDV_PH_1B5	WDV_PH_2B1	WDV_PH_3A1	WDV_PH_3B1	WDV_PH_3B2	WDV_PH_3B3	WDV_PH_4A3	WDV_PH_4B1	WDV_PH_5A1	WDV_PH_5A2	WDV_PH_5A3	WDV_PH_6A1	WDV_PH_7A1	WDV_PH_7A2	WDV_PH_7A3	WDV_Yield_1B1	WDV_Yield_1B2	WDV_Yield_1B3	WDV_Yield_1B4	WDV_Yield_2B1	WDV_Yield_2B2	relYield	relTKW	E	totalYield	totalTKW	totalE	FixFa Y	FixFa TKW	FixFa E	FixS Y	FixS TKW	FixS E	FixRe E
	FixFa	66.7348	14.966	29.5699	-1	-1	-1	-1	-1	-1	-1	1	1	1	-1	-1	-1	1	1	-1	1	1	-1	-1	-1	-1	-1	-1	-1	0	0	0.783333	70.524	231.329	0.772296	112.839	-274.279	0.950731	78.3869	29.887	0.611331	0.70405
	FixFa	45.8758	11.5116	33.3333	1	1	1	1	1	-1	-1	1	1	1	1	1	1	-1	-1	-1	1	1	-1	1	1	1	1		-1	0	0	0.7127	21.424	132.059	0.784272	62.463	-465.811	0.782207	-17.6405	-18.935	0.529227	0.59147
	FixFa	16.0517	0	675	1	1	1	1	1	-1	-1	1	1	1	1	-1	-1	-1	-1	-1	-1	-1	-1	1	1	1	1	1	1	0	0	0.3905	79.834	147.317	0.851334	32.835	-709.939	0.814528	89.3171	-51.487	0.465009	0.59147
	FixFa	4.07088	0	375	1	1	1	1	1	-1	-1	1	-1	-1	-1	-1	-1	-1	1	-1	1	1	-1	1	1	1	1	1	-1	0	0	0.634	41.716	105.373	0.771654	-22.607	-756.671	0.85787	112.544	0.687	0.562277	0.59147
	FixFa	10.5505	0	1400						-1		1	-1	-1	1	-1				-1			-1					-1	-1	68.9557	251.663	0.67875	56.758	176.673	0.731817	75.913	-399.757	0.818273	65.9595	-23.699	0.506267	0.64776
	FixFa	8.60215	0	1866.67	-1	-1	-1	-1	-1	-1	-1	1	1	-1	-1	1	-1	-1	-1	-1	-1	-1	-1	-1	-1	-1	-1	-1	-1	209.907	798.126	0.493667	76.12	202.147	0.714364	122.805	-390.181	0.649943	38.1191	8.203	0.585973	0.70405
	FixFa	34.8387	14.026	270	-1	-1	-1	-1	-1	-1	-1	1	1	1	-1	-1	1	1	-1		1	1	-1	-1	-1	-1	-1	1	-1	3.08908	162.583	0.524	86.012	265.363	0.6385	363.766	208.769	0.590826	10.4846	4.345	0.589447	0.70405
	FixFa	5.91995	0	533.333	-1	-1	-1		-1	-1	-1			1			1	1		-1	1	1	-1	-1	-1			-1		6.53266	186.648	0.728667	76.491	271.596	0.868656	163.287	-152.826	0.992126	13.2947	20.076	0.594806	0.70405
	FixFa	10.303	0	0	1	1	1	1	1	-1	-1	1	-1	-1	-1	1	-1	-1	-1	-1	1	1	-1	1	1	1	1		-1	30.7029	141.488	0.7005	26.04	103.511	0.764166	40.485	-602.561	0.752467	18.1445	6.863	0.593033	0.59147
	FixFa	20.8251	1.37931	666.667	-1	-1	-1	-1	-1	-1	-1	1	1	1	-1	-1	-1	-1	-1	-1	-1	-1	-1	-1	-1	-1	-1	-1	-1	246.13	762.011	0.54	115.408	235.947	0.668662	164.871	-309.919	0.640088	129.302	-12.833	0.540247	0.70405
	FixFa	3.0303	0	266.667	1	1	1	1	1	-1	-1	-1	-1	-1	-1	1	-1	-1	-1	-1	1	-1	-1	1	1	1	1	-1	-1	0	0	0.797333	33.87	134.419	0.74481	2.941	-720.289	0.661361	-32.2565	-8.231	0.523991	0.59147
	FixFa	18.0055	1.66667	10	-1	-1	-1	-1	-1	-1	-1	1	-1	-1	1	-1	-1	-1	-1		-1	-1	-1	-1	-1	-1	-1	-1	-1	58.6777	255.12	0.805	102.668	266.591	0.608162	332.618	75.507	0.425181	28.8312	-49.313	0.469527	0.70405
	FixFa	25.3731	3.92157	800	1	1	1	1	1	-1	-1	-1	-1	-1	1	1	-1	-1	-1		-1	-1	-1	1	1	1	1		-1	29.3044	271.337	0.6785	0.196	61.765	0.636328	120.712	-493.571	0.421282	-66.5506	-41.133	0.503821	0.59147
	FixFa	3.90795	0	464.286	1	1	1	1	1	-1	-1	1	1	1	1	-1	-1	-1	-1	-1	-1	1	-1	1	1	1	1		-1	129.148	346.241	0.806143	39.778	62.561	0.690588	54.553	-544.257	0.74718	139.718	-36.393	0.534051	0.59147
	FixFa	0	0	0	-1	-1	-1	-1	-1	-1	-1	1	1	1	1	-1	-1	-1	-1		1	1	-1	-1	-1	-1	-1	1	1	90.077	250.214	0.782	147.998	392.829	0.855602	435.964	303.989	0.699913	13.056	-37.797	0.488019	0.70405
	FixFa	22.4863	0	1050	1	1	1	1	1	-1	-1	1	1	1	1	-1	1	-1	-1	-1	1	1	-1	1	1	1	1	1	-1	0	0	0.6435	60.712	165.859	0.73857	104.529	-385.549	0.772352	73.5419	-39.971	0.483501	0.59147
	FixFa	14.8681	3.92157	0	-1	-1	-1	-1	-1	-1	-1	1	-1	-1	-1	-1	1	1	1	-1	-1	-1	-1	-1	-1	-1	-1	1	1	24.1107	142.667	0.962167	89.646	212.787	0.88506	41.145	-598.669	0.992907	94.1621	18.371	0.592839	0.70405
	FixFa	18.306	3.50877	0	1	1	1	1	1	-1	-1	1	1	1	-1	-1	-1	-1	1	-1	-1	1	-1	1	1	1	1	-1	1	76.8085	219.453	0.6825	53.008	55.923	0.903774	-56.757	-963.333	0.991152	178.72	4.265	0.612827	0.59147
	FixFa	6.65083	0	0	-1	-1	-1	-1	-1	-1	-1	-1	-1	-1	-1	-1	1	1	-1	-1	-1	-1	-1	-1	-1	-1	-1	1	-1	0	0	0.7534	81.032	190.877	0.651768	130.477	-316.343	0.719195	90.9451	3.511	0.577869	0.70405
	FixFa	3.1362	0	700	-1	-1	-1	-1	-1	-1	-1	1	1	1	1	-1	1	1	1	-1	-1	-1	-1	-1	-1	-1	-1	1	-1	56.2842	143.217	0.569	52.804	187.487	0.725064	47.297	-413.965	0.864193	58.3771	-7.427	0.529033	0.70405
	FixFa	1.75644	0	114.286	-1	-1	-1	-1	-1	-1	-1	-1	-1	1	1	-1	1	1	1		-1	-1	-1	-1	-1	-1	-1	-1	1	0	0	0.645714	76.906	243.431	0.82456	208.892	-213.243	0.778	-6.3082	-18.109	0.522119	0.70405
	FixFa	0	0	0	-1	-1	-1	-1	-1	-1	-1	1	1	1	-1	-1	-1	-1	-1		-1	-1	-1	-1	-1	-1	-1	-1	-1	155.324	450.213	0.6176	107.284	238.043	0.588056	310.64	-61.243	0.395441	64.6162	-23.515	0.533333	0.70405
	FixFa	19.2555	26.936	555.556	-1	-1	-1	-1	-1	1	-1	1	-1	1	1	-1	-1	-1	1	1	-1	-1	-1	-1	-1	-1	-1	1	1	420.761	683.054	0.631667	70.068	118.401	0.546574	333.691	-128.601	0.656772	21.8663	-20.997	0.491555	0.70405
	FixFa	70.303	51.2821	2400	1	1	1	1	1	-1	-1	1	-1	1	1	1	-1	-1	1	1	-1	-1	-1	1	1	1	1		-1	74.2537	184.252	0.317	-31.54	31.923	0.608912	161.323	-479.267	0.291893	-128.019	-36.955	0.511877	0.59147
	FixFa	16.6379	8.21053	26.25	1	1	1	1	1	-1	-1	-1	-1	-1	1	1	1	1	1	-1	1	-1	-1	1	1	1	1	-1	-1	5.71429	519.481	0.8805	-28.734	85.959	0.801212	-114.633	-824.335	0.885466	-103.181	-2.825	0.512777	0.59147
	FixFa	4.4186	0	34.7826	1	1	1	1	1	-1	-1	-1	-1	-1	1	1	1	1	1	-1	1		-1	1	1	1	1	-1	-1	1.79641	256.63	0.8731	-32.649	70.505	0.81089	-95.861	-765.471	0.931019	-77.9804	4.722	0.547298	0.59147
	FixFa	12.0841	0	23.913	-1	-1	-1	-1	-1	-1	-1	1	1	1	-1	1	-1	-1	1	-1	1	1	-1	-1	-1	-1	-1	1	-1	0	0	1.06069	65.612	242.599	0.834892	105.167	-348.117	0.881479	25.5609	34.579	0.619435	0.70405
	FixFa	25.4164	0	39.1304	1	1	1	1	1	-1	-1	-1	-1	-1	1	1	1	1	-1	-1	1	-1	-1	1	1	1	1	-1	-1	0	0	0.8595	-5.122	117.897	0.748022	-9.475	-589.963	0.770208	-106.398	-17.685	0.497807	0.59147
	FixFa	14.4742	0	72.7273	1	1	1	1	1	-1	-1	1	1	1	1	1	-1	1	-1	-1	-1	1	-1	1	1	1	1	-1	1	0	0	1.19155	-1.66	37.539	0.899498	-6.081	-678.897	0.994596	10.1793	0.987	0.617399	0.59147
	FixFa	0	0	0	-1	-1	-1	-1	-1	-1	-1		1	1	1	1	-1	-1	1	-1	-1		-1	-1	-1	-1	-1	-1	1	0	0	1.17817	76.203	237.151	0.97744	74.223	-476.893	0.998948	30.7516	4.812	0.571658	0.70405
	FixFa	44.9477	52.7027	204.545	-1	-1	-1	-1	-1	-1	-1	1	-1	1	1	1	-1	-1	-1	-1	1	1	-1	-1	-1	-1	-1	-1	1	671.154	1694.83	0.608625	116.834	356.933	0.98191	248.129	-24.949	0.954415	-13.4411	-6.079	0.540659	0.70405
	FixFa	1.6383	0	4.16667	1	1	1	1	1	-1	-1	1	1	-1	1	-1	1	-1	1		-1	1	-1	1	1	1	1		1	0	0	1.03644	40.268	86.567	0.843274	110.99	-577.907	0.776245	78.2498	-32.215	0.542107	0.59147
	FixFa	28.2353	1.98347	96.9231	-1	-1	-1	-1	-1	-1	-1	1	1	1	1	-1	-1	1	1	-1	1	1	-1	-1	-1	-1	-1	-1	-1	117.47	970.825	0.739	65.908	259.877	0.792402	134.817	-137.529	0.980471	42.6019	4.089	0.547525	0.70405
	FixFa	0.872191	0	2.0979	-1	-1	-1	-1	-1	-1	-1	1	1	1	-1	1	1	1	1	-1	1	1	-1	-1	-1	-1	-1	1	1	0	0	1.09855	63.462	251.377	0.9981	86.599	-402.495	1.11904	-12.7955	50.923	0.657057	0.70405
	FixFa	64.479	30.2198	0	-1		-1	-1	-1	-1		1	1	1	-1		1			-1	1	1	-1		-1	-1				290.119	2014.71	0.4225	95.987	279.857	0.86705	169.495	-217.989	0.937703	50.3654	24.803	0.607898	0.70405
	FixFa	22.0049	0	36.6667	1	1	1	1	1	-1	-1	-1	-1	-1	-1	-1	1	1	-1	-1	1	-1	-1	1	1	1	1		-1	0	0	0.645333	38.782	123.149	0.682214	10.613	-646.451	0.730613	20.5695	-12.923	0.515887	0.59147
	FixFa	0	0	0	-1	-1	-1	-1	-1	-1	-1	-1	1	1	1	1	-1	-1	1	-1	-1	-1	-1	-1	-1	-1	-1	-1	1	0	0	1.1235	80.118	252.605	0.967762	55.451	-535.757	0.953395	5.5511	-2.735	0.537137	0.70405
	FixFa	0	0	0	-1	-1	-1	-1	-1	-1	-1	-1	1	1	1	1	-1	-1	1	-1	-1	-1	-1	-1	-1	-1	-1	-1	1	0	0	1.22227	80.118	252.605	0.967762	55.451	-535.757	0.953395	5.5511	-2.735	0.537137	0.70405
	FixFa	0	0	0	-1	-1	-1	-1	-1	-1	-1	-1	1	1	1	1	-1	-1	1	-1	-1	-1	-1	-1	-1	-1	-1	-1	1	0	0	1.1476	80.118	252.605	0.967762	55.451	-535.757	0.953395	5.5511	-2.735	0.537137	0.70405
	FixFa	0	0	0	-1	-1	-1	-1	-1	-1	-1	-1	1	1	1	1	-1	-1	1	-1	-1	-1	-1	-1	-1	-1	-1	-1	1	0	0	1.14644	80.118	252.605	0.967762	55.451	-535.757	0.953395	5.5511	-2.735	0.537137	0.70405
	FixFa	30.658	0	43.2143	1	1	1	1	1	-1	-1	1	-1	-1	-1	1	1	-1	1	-1	1	1	-1	1	1	1	1		1	0	0	0.92925	34.654	125.421	0.997458	-48.847	-884.887	1.02618	21.3615	21.723	0.608003	0.59147
	FixFa	1.7537	0	17.7966	1	1	1	1	1	-1	-1	1	-1	1	1	-1	-1	-1	-1	-1	1	1	-1	1	1	1	1	-1	-1	0	0	1.16485	60.712	165.859	0.73857	104.529	-385.549	0.772352	73.5419	-39.971	0.483501	0.59147
	FixFa	14.4169	0	17.9775	1	1	1	1	1	-1	-1	-1	1	1	-1	-1	-1	-1	-1	-1	1	1	-1	1	1	1	1		1	0	0	1.22283	97.554	191.159	0.898566	98.377	-570.253	0.901066	109.327	-14.173	0.547307	0.59147
	FixFa	24.4573	0	103.704	-1	-1	-1	-1	-1	1	-1	1	-1	-1	1	1	-1	-1	1	-1	-1	-1	-1	-1	-1	-1	-1	-1	-1	0	0	0.952833	14.802	26.561	0.573386	-15.739	-658.261	0.997467	60.0545	21.403	0.551109	0.70405
	FixFa	13.048	0	31.25	-1	-1	-1	-1	-1	-1	-1	1	-1	-1	1	-1	-1	1	1	-1	1	1	-1	-1	-1	-1	-1	1	-1	24.9423	608.348	0.916	65.908	259.877	0.792402	134.817	-137.529	0.980471	42.6019	4.089	0.547525	0.70405
	FixFa	0	0	0	-1	-1	-1	-1	-1			-1		1	1	1	-1	-1	1	-1	-1	-1	-1	-1	-1	-1	-1	-1	1	0	0	0.9585	63.573	166.507	0.860625	27.769	-620.986	1.05466	32.8028	9.334	0.544123	0.70405
	FixFa	0	0	0	-1	-1	-1	-1	-1	1	-1	-1	-1	1	1	1	-1	-1	1	-1	-1		-1	-1	-1	-1	-1	-1	1	0	0	1.303	43.113	64.955	0.763166	18.859	-647.351	1.20147	85.255	28.95	0.58563	0.70405
	FixFa	0	0	0	-1	-1	-1	-1	-1	1	-1	1	-1	1	1	1	-1	-1	-1	-1	-1	-1	-1	-1	-1	-1	-1	-1	1	2.43902	271.003	1.15475	70.64	112.347	0.700298	105.245	-471.843	1.04066	56.8375	6.543	0.536139	0.70405
	FixFa	5.17995	0	19.2982	1	1	1	1	1	-1	-1	-1	-1	-1	-1	1	-1	-1	-1	-1	-1	1	-1	1	1	1	1	-1	-1	0	0	0.823	5.106	0.213	0.716184	-9.491	-761.269	0.727295	84.3207	10.441	0.643583	0.59147
	FixFa	31.2614	0	124.39	-1	-1	-1	-1	-1	-1	-1	1	-1	-1	-1	1	-1	-1	-1	-1	1	1	-1	-1	-1	-1	-1	1	1	77.2222	321.759	0.943	121.45	328.385	0.961804	226.151	-161.699	0.924675	22.3439	19.719	0.604465	0.70405
	FixFa	9.56175	0	23.5294	-1	-1	-1	-1	-1	-1	-1	-1	-1	-1	-1	-1	1	1	1	-1	1	1	-1	-1	-1	-1	-1	-1	-1	159.276	464.362	1.36333	70.524	231.329	0.772296	112.839	-274.279	0.950731	78.3869	29.887	0.611331	0.70405
	FixFa	21.7304	19.6078	66.6667	-1	-1	-1	-1	-1	-1	-1	-1	-1	-1	-1	1	1	1	-1	-1	1	-1	-1	-1	-1	-1	-1	1	-1	245.854	712.619	0.7952	62.678	260.375	0.745452	138.387	-237.897	0.754222	-66.4135	20.969	0.573045	0.70405
	FixFa	39.5246	35.6234	117.647	-1	-1	-1	-1	-1	-1	-1	-1	-1	-1	-1	-1	1	1	1	-1	1	1	-1	-1	-1	-1	-1	1	-1	298.827	957.779	0.909333	70.524	231.329	0.772296	112.839	-274.279	0.950731	78.3869	29.887	0.611331	0.70405
	FixFa	0	0	0						-1	-1	-1	-1	-1	1		1	1	-1	-1			-1					1		62.1891	193.134	0.7115	47.845	180.131	0.809677	98.175	-349.891	0.884351	-0.4184	-12.439	0.540456	0.64776
	FixFa	38.7454	21.2389	296.296	-1	-1	-1	-1	-1	-1	-1	1	-1	-1	1	-1	-1	-1	-1	-1	1	1	-1	-1	-1	-1	-1	1	1	300	785.34	0.896333	156.122	390.733	0.936208	290.195	55.313	0.94456	77.7413	-27.115	0.494933	0.70405
	FixFa	9.4964	0	7.84314	1	1	1	1	1	-1	-1	1	-1	-1	1	-1	-1	-1	1	-1	-1	-1	-1	1	1	1	1	-1	-1	0	0	0.849167	23.996	61.531	0.724422	-88.149	-896.357	0.771332	92.5341	-36.627	0.479979	0.59147
	FixRe	17.0168	0	139.286	-1	-1	-1	-1	-1	1	-1		1	-1	1	-1		-1	1	-1	-1		-1	-1	-1	-1	-1	1	1	0	0	0.885429	82.401	98.755	0.717464	60.925	-567.089	1.19162	176.437	7.914	0.539904	0.70405
	FixRe	4.93827	0	86.2319	-1	-1	-1	-1	-1	1	-1	-1	1		1	-1	-1	-1	1		-1	1	-1	-1	-1	-1	-1	1	1	0	0	0.8005	70.362	85.397	0.646536	225.466	-259.549	0.992525	136.953	4.779	0.567511	0.70405
	FixRe	0	0	0	-1	-1	-1	-1	-1	1	-1	1	-1	-1	1	1	1	-1	-1	-1	-1		-1	-1	-1	-1	-1	-1	1	0	0	0.8512	66.725	96.893	0.709976	124.017	-412.979	1.08622	82.038	14.09	0.57066	0.70405
	FixRe	4.33213	0	160	1	1	1	1	1	1	-1	1	1	-1	1	1	1	1	1	-1	-1	1	-1	1	1	1	1	1	1	0	0	0.745333	-58.362	-166.595	0.738414	-166.603	-1083.73	1.31238	67.8997	39.985	0.646341	0.59147
	FixRe	0	0	0	1	1	1	1	1	1	-1	-1	-1	-1	1	1	1	-1	-1	-1	-1		-1	1	1	1	1	-1	1	0	0	0.744	3.541	-74.133	0.69244	-45.823	-901.795	1.07246	77.8386	1.234	0.559228	0.59147
	FixRe	4.53901	0	11.5385	1	1	1	1	1	1	-1	-1	1	1	1	1	1	1	1	-1	-1	-1	-1	1	1	1	1	-1	1	0	0	0.64875	-50.532	-135.687	0.719058	-204.147	-1201.46	1.22127	17.4987	24.891	0.577299	0.59147
	FixRe	23.1908	2.17391	0	1	1	1	1	1	1	-1	-1	1	1	1	1	-1	-1	1	-1	-1		-1	1	1	1	1	-1	1	0	0	0.879	-20.071	-106.071	0.74563	-150.981	-1136.17	1.18772	81.0556	16.094	0.574198	0.59147
	FixRe	11.6239	0	285.714						1	-1	-1	-1	1	1	1	1	-1	-1		-1	-1	-1					1	1	0	0	0.925429	30.924	28.93	0.610924	166.094	-467.575	0.789139	-9.9475	-10.567	0.523509	0.64776
	FixRe	46.124	62.0968	114.423	1	1	1	1	1	1	-1	-1	-1		1	-1	-1	-1	-1		-1	-1	-1	1	1	1	1		1	0	0	0.5975	38.62	-22.783	0.556454	123.24	-631.721	0.772407	79.1352	-38.031	0.472067	0.59147
	FixRe	7.71704	0	666.667	1	1	1	1	1		-1	-1	-1	-1	1	1	-1	-1	1	-1	-1	1	-1	1	1	1	1		-1	0	0	0.519167	-39.667	-89.275	0.682343	-120.353	-944.12	0.973556	79.0044	11.572	0.601733	0.59147
	FixRe				-1	-1	-1	-1	-1	1	-1	1	1	1	1	1			-1	-1		-1	1	-1	-1	-1	-1	-1	1				63.919	141.461	0.715842	113.036	-395.701	1.0928	4.5712	12.926	0.529675	0.70405
	FixRe				1	1	1	1	1		-1	-1	-1	-1	1	1	-1	-1	-1	-1	-1	1	-1	1	1	1	1	1					0.058	-30.413	0.719204	-7.282	-733.725	0.937525	75.7874	-3.288	0.586763	0.59147
	FixRe	0	0	0	1	1	1	1	1	1	-1	-1	-1	-1	1	1	-1	-1	1	-1	-1	1	-1	1	1	1	1		1	0	0	0.6805	-23.986	-121.525	0.755308	-132.209	-1077.3	1.23327	106.256	23.641	0.608719	0.59147
	FixRe	17.3099	18.8235	30.3797	-1	-1	-1	-1	-1	-1	-1	1	-1	-1	1	1	-1	1	1	-1	-1	1	-1	-1	-1	-1	-1		-1	0	0	0.715667	5.686	122.779	0.790122	42.775	-376.499	0.965154	17.5957	28.703	0.643801	0.70405
	FixRe	25.8876	2.86885	161.538	-1	-1	-1	-1	-1	-1		-1			1	1	-1		1	-1	-1	1	-1	-1	-1	-1	-1		-1	0	0	0.76175	22.874	145.314	0.798569	59.972	-373.287	0.9256	36.7739	20.531	0.62499	0.70405
	FixRe	32.7324	9.09091	0	1	1	1	1	1	-1	-1	1	-1	-1	1	-1	-1		1	-1	-1	1	-1	1	1	1	1	-1	-1	0	0	0.5	-1.022	8.088	0.735331	-67.802	-781.841	0.901992	123.757	-13.361	0.567832	0.59147
	FixRe	11.7202	0	286.957			-1			-1	-1		-1	-1	1	-1	-1	1	-1		-1	1	-1		-1				-1	39.7321	29.2763	0.6045	28.87	105.1	0.601856	250.848	-57.597	0.588517	38.7761	-24.303	0.570475	0.64776
	FixRe	17.1875	5.82524	15.7895						1	-1	-1	-1	-1	1		-1	-1	-1	-1	-1	-1	-1					-1	1	0	0	0.57775	58.692	43.734	0.668679	41.358	-676.12	1.02886	100.329	-10.403	0.50756	0.64776
	FixRe	23.0769	0	72.2222	1	1	1	1	1	-1	-1	-1	-1	-1	1		1	1	1		-1		-1	1	1	1	1		-1	0	0	0.7425	-42.063	-13.797	0.659451	20.965	-635.372	0.656272	-30.8983	-12.9	0.568071	0.59147
	FixRe	31.8898	0	421.875								1		-1	1	-1	1	1	-1	-1	-1		-1					-1		0	0	0.731	40.477	59.284	0.655698	66.538	-474.343	0.968101	105.513	-9.099	0.549854	0.64776
	FixRe	25.6734	4.38596	156.25	-1	-1	-1	-1	-1	-1	-1	-1	-1	-1	1	1	1	1	1	-1	-1	1	-1	-1	-1	-1	-1	1	-1	0	0	0.397667	5.686	122.779	0.790122	42.775	-376.499	0.965154	17.5957	28.703	0.643801	0.70405
	FixRe	4.80418	0	0	-1	-1	-1	-1	-1		-1	1	1	-1	1		1	1	-1	-1	-1	1	-1	-1	-1	-1	-1	1		0	0	0.7324	48.51	112.443	0.696995	149.197	-211.202	1.02546	87.2216	15.394	0.612954	0.70405
	FixRe	0	0	0	-1	-1	-1	-1	-1		-1	-1	-1	-1	1	-1	1	1	-1		-1		-1	-1	-1	-1	-1	-1	-1	0	0	0.628643	47.832	119.969	0.493809	289.314	42.718	0.651104	42.927	-13.353	0.548656	0.70405
	FixRe	0	0	0	-1	-1	-1	-1	-1	-1	-1	-1	-1	-1	1	-1	-1	1	1	-1	-1	-1	-1	-1	-1	-1	-1	-1	-1	0	0	0.722455	52.804	187.487	0.725064	47.297	-413.965	0.864193	58.3771	-7.427	0.529033	0.70405
	FixRe	35.8169	25.4717	400						-1	-1	1	-1	-1	1	1	1	-1	1	-1	-1	1	-1					-1	-1	0	0	0.92025	8.47	82.336	0.798248	-7.751	-614.483	0.87917	53.8524	5.931	0.600463	0.64776
	FixRe	46.2825	114	0	-1	-1	-1	-1	-1	-1	-1	-1	-1	-1	1		1	1	1	-1	-1	1	-1	-1	-1	-1		-1	-1	0	0	0.9705	25.33	139.679	0.767271	63.808	-336.368	0.960226	63.1869	18.185	0.620938	0.70405
	FixRe	0	0	0						-1	-1	-1	-1	-1	1	1	1	1	1		-1	1	-1					1	-1	24.6673	48.2887	0.870667	-34.03	39.362	0.700748	103.624	-372.231	0.71363	-49.1893	11.593	0.631171	0.64776
	FixRe	0	0	0	1	1	1	1	1	-1	-1	-1	-1	1	1	-1	1	1	1	-1	-1	1	-1	1	1	1	1	-1	-1	0	0	0.852667	-18.21	-14.447	0.726884	-84.999	-785.053	0.941545	104.579	-5.189	0.586643	0.59147
	FixRe	43.685	6.5625	193.421	1	1	1	1	1	1	-1	1	1	1	1	1	-1	-1	-1	-1	-1	1	-1	1	1	1	1		1	0	0	0.40625	-0.374	-89.587	0.702118	-27.051	-842.931	1.11802	103.039	8.781	0.593749	0.59147
	FixRe	19.1593	0	25.9259	1	1	1	1	1	-1		1	1	1	1	1	-1	-1	-1		-1	-1	-1	1	1	1	1		-1	4.30839	41.1691	0.765	0.196	61.765	0.636328	120.712	-493.571	0.421282	-66.5506	-41.133	0.503821	0.59147
	FixRe	49.1329	20.6897	400	1	1	1	1	1		-1	-1	-1	-1	1	1	-1	-1	-1	-1	-1	-1	-1	1	1	1	1	-1		0	0	0.8315	7.888	0.495	0.699848	-44.826	-851.453	0.846419	25.3864	-18.382	0.517721	0.59147
	FixRe	0	0	0	-1	-1	-1	-1	-1	1	-1	-1	-1	-1	1	1	-1	-1	-1		-1	-1	-1	-1	-1	-1	-1	-1	1	3.125	60.4167	0.789333	62.516	114.443	0.619692	251.014	-223.167	0.796016	-7.8478	-4.139	0.529225	0.70405
	FixRe	0	0	0	-1	-1	-1	-1	-1	1				-1	1	-1	-1	-1	-1		-1		-1	-1	-1	-1	-1	-1	1	0.316456	5.85443	0.7135	97.889	132.789	0.583668	311.852	-84.041	0.831714	108.535	-17.628	0.51802	0.70405
	FixRe	11.7254	0	294	-1	-1	-1	-1	-1	-1	-1	-1	-1	-1	1	1	1	1	1		-1	1	-1	-1	-1	-1	-1	1	-1	0	0	0.6892	-2.438	124.875	0.709516	188.544	-127.823	0.720507	-47.0896	18.021	0.636887	0.70405
	FixRe	0	0	0	-1	-1	-1	-1	-1	-1	-1	-1	-1	-1	1	1	1	1	1		-1	1	-1	-1	-1	-1	-1	1	-1	0	0	0.6482	-2.438	124.875	0.709516	188.544	-127.823	0.720507	-47.0896	18.021	0.636887	0.70405
	FixRe	0	0	0	-1	-1	-1	-1	-1	-1	-1			-1	1	1	1	1	1	-1	-1	1	-1	-1	-1	-1	-1	1	-1	0	0	0.491	5.686	122.779	0.790122	42.775	-376.499	0.965154	17.5957	28.703	0.643801	0.70405
	FixRe	86.1032	436.842	198.413						-1		-1			1	1	-1	-1	1		-1	-1	-1					-1	-1	0	0	0.1585	8.176	115.34	0.698286	100.474	-483.535	0.543417	-61.2339	-19.845	0.524507	0.64776
	FixRe	51.8041	52.6316	44.6809	1	1	1	1	1	1	-1	1	1	1	1	-1	-1	-1	-1	-1	-1	-1	-1	1	1	1	1	-1	1	0	0	0.467	46.744	-24.879	0.63706	-22.529	-880.397	1.01705	143.82	-27.349	0.478981	0.59147
	FixRe	37.8139	7.61905	0	-1	-1	-1	-1	-1	1		1			1	1	1	1	1	-1	-1	1	-1	-1	-1	-1	-1	-1	1	0	0	0.9105	4.822	4.431	0.75595	3.237	-594.911	1.32613	72.0991	52.841	0.657773	0.70405
	FixRe	0	0	0					-1	1		-1		1	1	1	1	1	1	-1	-1	1	-1					-1	1	0	0	0.6194	-26.77	-81.082	0.747182	-81.683	-839.319	1.31926	69.9994	46.413	0.652057	0.64776
	FixRe	40.7859	52.8814	75.3846	1	1	1	1	1		-1	1	1	1	1	1	1	1	1		-1	-1	1	1	1	1	1	-1		0	0	0.3284	-58.224	-74.417	0.655538	-38.609	-843.573	0.796137	-74.4383	2.14	0.563399	0.59147
	FixRe	97.9439	138.129	1500	1	1	1	1	1						1	1	1	1	1		-1		-1	1	1	1	1	-1		0	0	0.224	-62.139	-89.871	0.665216	-19.837	-784.709	0.84169	-49.2378	9.687	0.59792	0.59147
	FixRe	48.1481	0	122.222	1	1	1	1	1	-1	-1	-1	-1	1	1		1	1	-1		-1		-1	1	1	1	1		-1	0	0	0.561	-18.451	18.141	0.606261	126.123	-401	0.541014	-34.1153	-27.76	0.553101	0.59147
	FixRe	13.6752	0	124.731						-1	-1		-1	-1	1	1	1	1	1		-1	1	-1					-1	-1	0	0	0.435667	-34.03	39.362	0.700748	103.624	-372.231	0.71363	-49.1893	11.593	0.631171	0.64776
	FixRe	0	0	0			-1			-1	-1	1	-1	-1	1	1	1	1	1		-1	1	-1		-1			-1	-1	0	0	0.996167	-34.03	39.362	0.700748	103.624	-372.231	0.71363	-49.1893	11.593	0.631171	0.64776
	FixRe	19.3837	28.5714	0	-1	-1	-1	-1	-1	-1	-1	1	1	1	1	-1	1	1	1		-1		1	-1	-1	-1	-1	1	1	0	0	0.98475	72.991	227.977	0.834238	227.664	-154.379	0.823553	18.8923	-10.562	0.55664	0.70405
	FixRe	69.186	38.756	98.6301					-1	1	-1	1	1	1	1	1	1	-1	-1	-1	-1	1	-1					1	1	0	0	0.6015	31.218	-4.074	0.710886	57.869	-598.523	1.12489	105.139	15.209	0.599465	0.64776
	FixRe	10.2987	0	0	1	1	1	1	1	-1	-1	-1	-1	-1	1				-1	-1	-1	1	-1	1	1	1	1	1	1	0	0	0.685	35.172	76.974	0.885094	32.149	-635.554	0.950115	74.9487	-17.703	0.575725	0.59147
	FixRe	0	0	0	1	1	1	1	1	-1	-1	-1	-1	-1	1	1		-1	-1	-1	-1	1	-1	1	1	1	1	1	1	0	0	0.9155	32.716	82.609	0.916392	28.313	-672.473	0.915489	48.5357	-15.357	0.579777	0.59147
	FixRe	43.2781	20.8333	777.778	1	1	1	1	1	-1	-1	-1	-1	-1	1		1	1	1	-1	-1	-1	-1	1	1	1	1		-1	0	0	0.79	-30.024	-0.439	0.730379	-143.576	-942.912	0.855366	8.5865	-9.765	0.540464	0.59147
	FixRe	20.6227	3.48837	15	-1	-1	-1	-1	-1	1		-1		-1	1	-1	-1		-1		-1	1	-1	-1	-1	-1	-1	-1	1	24.2748	40.719	0.749167	76.786	94.8	0.584899	313.427	-28.389	0.916821	114.557	-1.909	0.571352	0.70405
	FixRe	10.3409	0	267.647	1	1	1	1	1		-1	-1	1	1	1	-1	-1	-1	-1		-1	-1	-1	1	1	1	1			0	0	0.859167	39.052	36.391	0.57354	143.009	-522.515	0.591917	51.8835	-50.1	0.465081	0.59147
	FixRe	0	0	0	-1	-1	-1	-1	-1	-1	-1	-1	1	1	1	-1	1	-1	1		-1	-1	-1	-1	-1	-1	-1	-1	-1	0	0	0.98825	79.056	234.653	0.661352	227.46	-158.865	0.540439	32.0482	-34.453	0.484497	0.70405
	FixRe	0	0	0	-1	-1	-1	-1	-1	-1	-1	-1	1	-1	1	1	-1	-1	-1		-1	1	-1	-1	-1	-1	-1	-1	-1	0	0	1.0095	55.55	201.883	0.67322	328.096	112.973	0.526142	-11.9502	-13.183	0.584295	0.70405
	FixRe	0	0	0	1	1	1	1	1	-1	-1	1	1	1	1	-1	-1	-1	-1		-1	-1	-1	1	1	1	1	1	-1	0	0	0.916333	39.484	95.565	0.590626	162.778	-413.309	0.411427	24.6318	-62.169	0.458095	0.59147
	FixRe	0	0	0	-1	-1	-1	-1	-1	-1	-1	-1	1	-1	1	1	-1	-1	-1		-1	1	-1	-1	-1	-1	-1	-1	-1	0	0	1.225	55.55	201.883	0.67322	328.096	112.973	0.526142	-11.9502	-13.183	0.584295	0.70405
	FixRe	9.55912	7.2973	0	-1	-1	-1	-1	-1	1	-1	1	1	1	1	1		-1	-1	-1	-1	1	-1	-1	-1	-1	-1	-1	1	0	0	0.8572	62.81	81.439	0.719654	142.789	-354.115	1.13177	107.239	21.637	0.605181	0.70405
	FixRe	22.4777	3.55556	0	1	1	1	1	1	1	-1	-1	-1	-1	1	1	-1	-1	-1	-1	-1	-1	-1	1	1	1	1	1	1	0	0	0.782667	7.456	-58.679	0.682762	-64.595	-960.659	1.02691	52.6381	-6.313	0.524707	0.59147
	FixRe	29.5576	0	344.118					-1	1	-1	-1	-1	-1	1	1	-1	-1	-1	-1	-1	-1	-1					-1	1	0	0	1.2305	39.048	26.834	0.69153	20.325	-716.251	1.03379	54.7378	0.115	0.530423	0.64776
	FixRe	0	0	0	1	1	1	1	1	1	-1	1	1	1	1			-1	-1	-1	-1	-1	-1	1	1	1	1	-1	1	171.326	203.017	0.8175	27.1	-41.779	0.659911	-43.562	-920.528	1.02198	98.2293	-16.831	0.501844	0.59147
	RexFi	0	0	0	1	1	1	1	1	-1	-1	-1	-1	-1	1	-1	-1	-1	1	-1	-1	-1	-1	1	1	1	1	-1	-1	0	0	0.823	23.996	61.531	0.724422	-88.149	-896.357	0.771332	92.5341	-36.627	0.479979	0.59147
	RexFi	0	0	0	-1	-1	-1	-1	-1	-1	-1	-1	-1	-1	1	-1	1	1	-1		-1	-1	-1	-1	-1	-1	-1	-1	-1	0	0	0.877	68.292	221.521	0.591268	298.224	69.083	0.504288	-9.5252	-32.969	0.507149	0.70405
	RexFi	14.624	0	630	1	1	1	1	1	1	-1	-1	-1	-1	1	1	-1		1	-1	-1	-1	-1	1	1	1	1	-1	1	0	0	1.0052	-33.344	-113.152	0.727505	-186.95	-1198.24	1.18172	36.6769	16.719	0.558488	0.59147
	RexFi	0	0	0	-1	-1	-1	-1	-1	1	-1	-1	-1	-1	1	1	-1	1	1	-1	-1	-1	-1	-1	-1	-1	-1		1	0	0	0.893333	12.652	35.339	0.736594	-34.307	-712.639	1.23503	21.6981	37.747	0.588731	0.70405
	RexFi	0	0	0	1	1	1	1	1	-1	-1	1	1	1	1	-1	-1	1	-1					1	1	1	1	1	-1	0	0	0.895	11.66	86.69	0.607401	172.144	-281.515	0.548673	-21.6122	-40.067	0.504963	0.59147
	RexFi	0	0	0	-1	-1	-1	-1	-1	1	-1	1	1	1	1	1			-1			-1	1	-1	-1	-1	-1	-1	1	0	0	0.938167	55.795	143.557	0.635236	258.805	-147.025	0.848155	-60.1141	2.244	0.522761	0.70405
	RexFi	0	0	0	1	1	1	1	1	-1	-1	-1	-1	-1	1	-1	1	1	-1	-1	1	1		1	1	1	1	1	-1	0	0	1.037	26.336	120.789	0.721676	70.135	-391.973	0.851459	35.1855	-23.627	0.521123	0.59147
	RexFi	0	0	0	-1	-1	-1	-1	-1	1	-1		-1	-1	1	-1	-1	-1	-1		-1	-1	1	-1	-1	-1	-1		-1	0	0	0.709	69.578	94.395	0.393888	277.254	-94.951	0.627707	83.3346	-25.175	0.483499	0.70405
	RexFi	66.0633	0.995025	550	-1	-1	-1	-1	-1	-1	-1	-1	-1	-1	1	-1	-1	1	-1		-1		1	-1	-1	-1	-1	1	-1	0	0	0.8415	64.377	206.067	0.600946	316.996	127.947	0.549841	15.6753	-25.422	0.54167	0.70405
	RexFi	12.513	0	833.333	1	1	1	1	1	-1	-1	-1	-1	-1	1	1	1	1	1		-1		-1	1	1	1	1	-1	-1	0	0	0.9085	-61.707	-30.697	0.682302	-0.068	-675.503	0.6612	-76.4895	-2.382	0.590934	0.59147
	RexFi	30.3884	0	280	1	1	1	1	1	-1	-1	-1	-1	-1	1	1	-1	-1	1		-1	-1	1	1	1	1	1	-1	-1	0	0	0.796833	-23.416	29.827	0.689518	15.554	-727.943	0.53654	-63.3336	-26.273	0.518791	0.59147
	RexFi	0	0	0			-1			1	-1	1	1	-1	1	-1	1	1	1		-1	-1	1		-1			-1	1	0	0	0.764167	12.224	-14.278	0.601518	68.608	-628.109	0.973649	46.0955	-0.399	0.530375	0.64776
	RexFi	18.3359	5.36398	272.222					-1	-1	-1	-1	-1	-1	1	-1	1	1	-1	-1	1	1	-1					-1	-1	25.0154	0	0.728167	57.928	206.302	0.730444	155.055	-147.565	0.858336	37.2852	-17.199	0.526839	0.64776
	RexFi	6.18557	0	30.7692			-1		-1						1	-1	-1	-1	-1	-1	-1	-1			-1			-1		0	0	0.931167	78.768	119.808	0.662914	82.16	-526.783	0.843441	118.668	-32.99	0.477711	0.64776
	RexFi	43.0917	0	222.222	-1	-1	-1	-1	-1	-1	-1	-1	-1	-1	1	-1	1	1	1	-1	-1	-1	-1	-1	-1	-1	-1	-1	-1	0	0	0.321	52.804	187.487	0.725064	47.297	-413.965	0.864193	58.3771	-7.427	0.529033	0.70405
	RexFi	26.9663	3.90625	500	-1	-1	-1	-1	-1	-1	-1	-1	-1	-1	1	-1			-1	-1	1	1	1	-1	-1	-1	-1	1	-1	0	0	0.984	106.708	314.35	0.747659	257.172	100.055	0.82566	58.5631	-18.943	0.513744	0.70405
	RexFi	0	0	0	1	1	1	1	1	-1	-1	-1	-1	-1	1	1	-1	-1	-1	-1	-1	1	-1	1	1	1	1	-1	-1	0	0	0.934	0.49	28.761	0.73629	12.487	-624.519	0.757035	48.5357	-15.357	0.579777	0.59147
	RexFi	25.6154	0	292.105	-1	-1	-1	-1	-1		-1	1	1	1	1		1		1	-1	-1		-1	-1	-1	-1	-1	1		0	0	0.889	46.001	118.494	0.748954	42.464	-501.226	1.05561	84.4163	14.535	0.574592	0.70405
	RexFi	41.2057	20.1646	14.5833	-1	-1	-1	-1	-1	1	-1	1	1	1	1	1	-1	-1	-1	-1	1	1	1	-1	-1	-1	-1	1	1	0	0	1.041	83.744	184.737	0.767636	192.765	-195.407	1.15694	41.0623	18.059	0.554631	0.70405
	RexFi	0	0	0	1	1	1	1	1	-1	-1	-1	-1	-1	1	1	1	1	-1	-1	-1	-1		1	1	1	1		-1	0	0	0.940833	-26.056	14.599	0.70004	-59.451	-748.671	0.745036	-40.2217	-14.107	0.548357	0.59147
	RexFi	36.193	16	581.818						1	-1	1	1	1	1	1	-1	-1	1		-1	-1	-1					-1	1	0	0	0.8865	7.312	-3.008	0.664114	60.936	-701.947	0.904397	-6.7305	4.293	0.538479	0.64776
	RexFi	7.48441	0	200	-1	-1	-1	-1	-1	-1	-1	-1	-1	-1	1	-1		1	1	-1	1	1	1	-1	-1	-1	-1	1	-1	0	0	1.04467	65.908	259.877	0.792402	134.817	-137.529	0.980471	42.6019	4.089	0.547525	0.70405
	RexFi	69.375	44.6565	0	-1	-1	-1	-1	-1		-1	-1	-1	1	1		1	1	1		1	1	1	-1	-1	-1	-1	-1		0	0	1.059	37.708	185.899	0.717561	239.784	-38.19	0.921241	-40.4229	15.994	0.57046	0.70405
	RexFi	0	0	0	-1	-1	-1	-1	-1	-1					-1	-1	1	1	-1	1	-1	-1		-1	-1	-1	-1		-1	0	0	0.621833	64.784	195.069	0.490556	422.015	181.009	0.229901	-38.4255	-17.853	0.564041	0.70405
	RexFi	0	0	0	-1	-1	-1	-1	-1	-1						-1	-1	-1	-1	-1	-1	-1		-1	-1	-1	-1		-1	0	0	0.47375	113.1	250.221	0.678715	175.86	-241.544	0.654958	111.409	-25.732	0.508344	0.70405
	RexFi	50.8297	44.3182	54.5455	1	1	1	1	1	-1					-1	-1	1	1	1	-1	1	-1		1	1	1	1		-1	51.3541	0	0.559	15.17	91.211	0.735404	-94.545	-880.823	0.845871	23.7865	1.937	0.530857	0.59147
	RexFi	0	0	0	-1	-1	-1	-1	-1	1					-1	-1	-1	1	1		-1	-1		-1	-1	-1	-1		1	0	0	0.6085	48.432	42.687	0.59018	131.55	-520.451	0.950786	83.9802	31.827	0.599897	0.70405
	RexFi	0	0	0	-1	-1	-1	-1	-1	1					1	1	1	1	-1	-1	1	1		-1	-1	-1	-1		1	0	0	0.719	49.368	139.667	0.750742	158.371	-201.831	1.23605	2.7059	34.403	0.592253	0.70405
	RexFi	0	0	0	1	1	1	1	1	1					-1	-1	1	-1	1	1	1	1		1	1	1	1		1	0	0	0.567167	24.604	-8.783	0.57627	229.393	-477.731	0.729556	37.6767	3.461	0.562421	0.59147
	RexFi	71.1095	23.8636	1100	-1	-1	-1	-1	-1	-1					1	1	1	1	1		-1	-1		-1	-1	-1	-1		-1	38.1968	0	0.563875	5.392	155.783	0.69016	151	-245.551	0.629401	-97.4906	2.927	0.567845	0.70405
	RexFi	20.8935	31.0256	366.667	-1		-1	-1	-1	-1					1	1	-1	-1	-1	-1	-1	-1			-1	-1				83.0017	0	0.559	87.617	257.619	0.824521	152.696	-277.408	0.75891	2.3341	-17.595	0.522167	0.70405
	RexFi	0	0	0	-1	-1	-1	-1	-1	1					-1	-1	-1	-1	-1	-1	1	-1		-1	-1	-1	-1		1	0	0	0.4555	135.478	220.897	0.682472	175.309	-369.623	1.02624	117.629	7.727	0.503669	0.70405
	RexFi	57.3333	109.827	1125	1	1	1	1	1						1	-1	1	1	1		1	1		1	1	1	1			422.336	0	0.6565	-5.832	31.773	0.677174	90.977	-486.875	0.90256	0.9689	-7.38	0.536165	0.59147
	RexFi	0	0	0	-1	-1	-1	-1	-1	1					-1	1	1	1	1	-1	1	1		-1	-1	-1	-1		1	0	345.448	0.5633	30.372	79.181	0.783826	31.235	-572.953	1.32157	41.7079	75.061	0.671029	0.70405
	FixS	101.284	48.7903	825	1	1	1	1	1	-1					1	-1	-1	-1	-1	1	1	1		1	1	1	1			51.8838	0	0.549	60.577	196.975	0.667409	403.98	87.826	0.362285	-55.8287	-61.335	0.469673	0.59147
	FixS	29.7114	0	1333.33	-1	-1	-1	-1	-1	-1					1	1	1	1	1	-1	-1	-1		-1	-1	-1	-1		-1	0	0	0.4425	13.516	153.687	0.770766	5.231	-494.227	0.874048	-32.8053	13.609	0.574759	0.70405
	FixS	0	0	0	-1	-1	-1	-1	-1	-1					-1	1	1	1	1	-1	1	1		-1	-1	-1	-1		-1	0	0	0.6733	31.236	197.529	0.817998	70.773	-354.541	0.960586	-12.7955	50.923	0.657057	0.70405
	FixS	9.67593	0	146.667	1	1	1	1		1					-1	1	1	-1	-1	-1	1	1		1	1	1	1		1	0	0	0.526333	25.176	-14.837	0.729994	0.947	-820.973	1.11345	72.6479	31.001	0.607005	0.59147
	FixS	12.089	0	187.5	1	1	1	1	1	-1					-1	-1	-1	-1	-1	-1	-1	-1		1	1	1	1			0	0	0.561	68.337	91.845	0.741177	2.944	-822.712	0.705561	125.102	-25.689	0.528815	0.59147
	FixS	0	0	0	-1	-1	-1	-1	-1	1					-1	-1	-1	-1	-1		-1	-1		-1	-1	-1	-1		1	0	0	0.641833	106.42	119.695	0.553884	271.102	-279.655	0.756421	119.12	0.623	0.547305	0.70405
	FixS	45.5587	84.5455	8550	-1	-1	-1	-1	-1	1					1	1	-1	-1	-1	-1	-1	-1		-1	-1	-1	-1		1	0	0	0.551	70.64	112.347	0.700298	105.245	-471.843	1.04066	56.8375	6.543	0.536139	0.70405
	FixS	0	0	0	-1	-1	-1	-1	-1	-1					-1	1	-1	-1	-1	-1	-1	-1		-1	-1	-1	-1		-1	0	0	0.6888	76.12	202.147	0.714364	122.805	-390.181	0.649943	38.1191	8.203	0.585973	0.70405
	FixS	11.1443	0	72.1569	-1	-1	-1	-1	-1	1					1	-1	-1	-1	-1	1	1	1		-1	-1	-1	-1		1	0	0	0.4975	106.784	222.729	0.560722	526.369	382.207	0.657792	2.8741	-24.341	0.495077	0.70405
	FixS	89.9471	68.4211	0	1	1	1	1	1	1					-1	1	1	1	-1	-1	1	-1		1	1	1	1		1	46.9027	0	0.44675	-1.37	-28.999	0.693744	-70.991	-945.125	1.10145	-16.1095	32.251	0.575585	0.59147
	FixS	0	0	0	-1	-1	-1	-1	-1	1					1	-1	1	1	1		1	-1		-1	-1	-1	-1		1	0	0	0.6775	64.75	174.533	0.658268	203.504	-224.993	1.0057	-17.981	2.451	0.485541	0.70405
	FixS	14.0228	0	9500	-1	-1	-1	-1	-1	1					1	1	1	1	1	-1	1	1		-1	-1	-1	-1		1	0	0	0.89125	25.756	107.729	0.803932	53.213	-436.203	1.35131	5.9229	49.263	0.607223	0.70405
	FixS	0	0	0	-1	-1	-1	-1	-1	-1					-1	-1	-1	-1	1		1	1		-1	-1	-1	-1		-1	0	0	0.5155	96.776	278.495	0.708584	293.002	-19.179	0.626977	52.058	2.861	0.566795	0.70405
	FixS	0	0	0	-1	-1	-1	-1	-1	-1					1	1	-1	-1	1	-1	1	1		-1	-1	-1	-1		-1	0	0	0.607	60.996	271.147	0.854998	127.145	-211.367	0.911219	-10.2241	8.781	0.555629	0.70405
	FixS	0	0	0	1	1	1	1	1	1					-1	1	-1	-1	1	1	1	1		1	1	1	1		1	0	0	0.52975	-14.684	-42.583	0.621972	187.327	-557.993	0.739411	-53.5057	24.497	0.608147	0.59147
	FixS	0	0	0	1	1	1	1	1	-1					1	-1	1	1	1	1	-1	-1		1	1	1	1		-1	0	0	0.4505	-26.628	20.653	0.546316	168.995	-405.429	0.361145	-75.1929	-41.647	0.503773	0.59147
	FixS	0	0	0	-1	-1	-1	-1	-1	1					-1	-1	-1	-1	-1	1	1	1		-1	-1	-1	-1		1	0	0	0.552167	111.4	194.181	0.540616	504.391	245.457	0.628052	38.6591	1.457	0.558883	0.70405
	FixS	0	0	0	-1	-1	-1	-1	-1	-1					-1	1	-1	-1	1	1	-1	-1		-1	-1	-1	-1			0	0	0.600167	52.373	201.325	0.696393	317.098	-151.178	0.355134	-88.0345	1.699	0.587115	0.70405
	FixS	6.35641	0	875	-1	-1	-1	-1	-1	1					-1	-1	-1	-1	-1		1	1		-1	-1	-1	-1		1	0	0	0.523	119.524	192.085	0.621222	358.622	-3.219	0.872699	103.344	12.139	0.565797	0.70405
	FixS	17.8862	0	529.63	1	1	1	1	1						1	1	1	1	1	1	1	1		1	1	1	1		-1	0	0	0.507167	-69.357	-26.855	0.552219	186.767	-294.484	0.588541	-154.899	2.974	0.574977	0.59147
	FixS	0	0	0	1	1	1	1		-1					1	-1	-1	-1	1	1	-1			1	1	1	1			0	0	0.521	19.946	77.193	0.662939	230.074	-364.118	0.406818	-11.636	-50.444	0.500672	0.59147
	FixS	53.4512	36.7647	388.889	-1	-1	-1	-1	-1	1					-1	-1	-1	-1	-1	-1	1	1		-1	-1	-1	-1		1	535.417	0	0.4965	127.648	189.989	0.701828	212.853	-251.895	1.11735	168.03	22.821	0.572711	0.70405
	FixS	0	0	0	1	1	1	1	1	1					-1	1	-1	-1	-1		1	1		1	1	1	1		1	0	0	0.487	17.052	-12.741	0.649388	146.716	-572.297	0.8688	7.9626	20.319	0.600091	0.59147
	FixS	0	0	0	-1	-1	-1	-1	-1	1					-1	-1	1	1	1	1	1	1		-1	-1	-1	-1		1	0	0	0.573833	53.412	117.173	0.576912	364.839	4.661	0.822417	3.5197	32.661	0.611475	0.70405
	FixS	0	0	0	1	1	1	1	1	1					-1	-1	1	-1	-1	1	-1	-1		1	1	1	1		1	0	0	0.6355	35.112	-49.235	0.455742	247.031	-519.795	0.49802	50.2349	-22.915	0.528959	0.59147
	FixS	0	0	0	1	1	1	1	1	1					-1	-1	-1	-1	1	1	1	1		1	1	1	1		1	0	0	0.616167	24.604	-8.783	0.57627	229.393	-477.731	0.729556	37.6767	3.461	0.562421	0.59147
	FixS	0	0	0	-1	-1	-1	-1	-1	-1					-1	1	-1	-1	-1		1	-1		-1	-1	-1	-1		-1	0	0	0.5205	88.93	307.541	0.68174	318.55	17.203	0.430468	-92.7424	-6.057	0.528509	0.70405
	FixS	0	0	0	1	1	1	1	1	1					-1	1	-1	-1	-1		1	1		1	1	1	1		1	0	0	0.5533	17.052	-12.741	0.649388	146.716	-572.297	0.8688	7.9626	20.319	0.600091	0.59147
	FixS	0	0	0	1	1	1	1	1						-1	1	-1	-1	-1	1	-1	-1		1	1	1	1		-1	0	0	0.5925	-19.857	-50.785	0.428479	216.821	-466.874	0.248158	-68.1992	-13.948	0.567699	0.59147
	FixS	0	0	0	1	1	1	1	1	1					-1	-1	1	1	1	1	-1	-1		1	1	1	1		1	0	0	0.715	-22.876	-126.243	0.492038	107.479	-760.591	0.692385	15.0955	8.289	0.581551	0.59147
	FixS	0	0	0	-1	-1	-1	-1	-1	1					1	-1	-1	-1	-1	1	1	1		-1	-1	-1	-1		1	0	0	0.414667	106.784	222.729	0.560722	526.369	382.207	0.657792	2.8741	-24.341	0.495077	0.70405
	FixS	3.74181	0	100	1	1	1	1	1	-1					1	1	-1	-1	-1	-1	-1	1		1	1	1	1		-1	0	0	0.533167	0.49	28.761	0.73629	12.487	-624.519	0.757035	48.5357	-15.357	0.579777	0.59147
	FixS	0	0	0	-1	-1	-1	-1	-1	-1					1	-1	1	1	-1	-1	1	1		-1	-1	-1	-1		-1	0	0	0.44675	89.52	291.815	0.739212	239.975	96.843	0.865213	39.3849	-10.771	0.532555	0.70405
	FixS	0	0	0		-1	-1	-1		1						-1	1		1					-1	-1	-1	-1		1	0	0	0.714	38.272	30.178	0.633581	118.576	-555.054	0.977365	75.2786	10.086	0.552713	0.64776
	FixS	28.4755	2.53623	10266.7	1	1	1	1	1	1					-1	-1	1	1	1		1	1		1	1	1	1		1	0	0	0.482667	-1.648	-55.949	0.639982	49.23	-732.831	1.05331	64.0056	30.487	0.606957	0.59147
	FixS	0	0	0	-1	-1	-1	-1	-1	1					-1	1	1	1	1	1	-1	1		-1	-1	-1	-1		1	0	0	0.6055	-6.81	-19.925	0.574632	272.797	-234.309	0.8071	-21.4865	57.275	0.707751	0.70405
	FixS	0	0	0	-1	-1	-1	-1	-1	1					-1	-1	1	1	1	-1	1	1		-1	-1	-1	-1		1	0	0	0.6462	69.66	112.981	0.738124	73.301	-492.691	1.31171	132.89	54.025	0.625303	0.70405
	FixS	8.39813	0	300	1	1	1	1	1	1					1	-1	1	1	1		1	1		1	1	1	1		1	0	0	0.619333	-6.264	-27.401	0.660088	71.208	-596.081	1.08305	28.2206	4.689	0.543151	0.59147
	FixS	60.2062	28.0702	3600	1	1	1	1		1					-1	1	1	1	-1	-1	1	1		1	1	1	1		1	19.0972	0	0.341	-9.2	-59.907	0.7131	-33.447	-827.397	1.19255	34.2915	47.345	0.644627	0.59147
	FixS	90.2411	76.5517	325	1	1	1	1	1	1					1	-1	1	1	1	-1	-1	-1		1	1	1	1		1	149.593	0	0.4505	-11.244	-101.887	0.673356	-162.081	-1121.19	1.21142	108.681	3.855	0.531573	0.59147
	FixS	0	0	0	1	1	1	1	1	-1					-1	-1	-1	1	-1	-1	1	1		1	1	1	1		-1	0	0	0.6465	30.952	92.241	0.70157	48.157	-528.723	0.821719	70.9705	2.171	0.584929	0.59147
	FixS	99.8207	86.3372	0	1	1	1	1	1	-1					1	1	-1	-1	-1		-1	-1		1	1	1	1		-1	201.726	0	0.4425	0.196	61.765	0.636328	120.712	-493.571	0.421282	-66.5506	-41.133	0.503821	0.59147

## Sheet: Fig._S1
	Fig. S1: LD decay.

[truncated: 3 more sheets: Fig._S2, Fig._S3, Fig._S4]
